# Supplementary material for: Evidence of strong stabilizing effects on the evolution of boreoeutherian (Mammalia) dental proportions
Source: Ecol Evol. 2019 Jun 14;9(13):7597–612. doi: 10.1002/ece3.5309 (PMC6635932; doi:10.1002/ece3.5309)
Supplement: Supplementary file 2 [file ECE3-9-7597-s002.xlsx]

## Sheet: Sheet1
Table S1. Dental measurements and supplementary information for all individuals included in this study*
Order	Family	Species	Museum ID	Museum Repository	DM3L (mm)	DM2L (mm)	DM1L (mm)	DP4L (mm)	MMC	PMM	Measured by
Carnivora	Canidae	Canis latrans	8260	MVZ	4.79	9.18	19.12	11.03	0.25036	0.832238	R.T., S.C.
Carnivora	Canidae	Canis latrans	16260	MVZ	4.2	9.38	20.17	11.29	0.208008	0.831008	R.T., S.C.
Carnivora	Canidae	Canis latrans	16473	MVZ	4.35	8.72	18.73	10.99	0.232248	0.793449	R.T., S.C.
Carnivora	Canidae	Canis latrans	16474	MVZ	3.8	8.58	19.98	12.17	0.19019	0.705302	R.T., S.C.
Carnivora	Canidae	Canis latrans	16476	MVZ	3.73	9.24	20.42	11.39	0.182464	0.811155	R.T., S.C.
Carnivora	Canidae	Canis latrans	21403	MVZ	4.71	9.44	19.29	11.3	0.243909	0.834956	R.T., S.C.
Carnivora	Canidae	Canis latrans	23508	MVZ	4.68	9.56	20.95	11.8	0.223442	0.810089	R.T., S.C.
Carnivora	Canidae	Canis latrans	23627	MVZ	4.2	8.64	19.84	12.05	0.211495	0.717012	R.T., S.C.
Carnivora	Canidae	Canis latrans	23751	MVZ	4.78	8.84	19.16	11.13	0.249282	0.794607	R.T., S.C.
Carnivora	Canidae	Canis latrans	23797	MVZ	4.72	8.81	20.01	11.72	0.235941	0.751601	R.T., S.C.
Carnivora	Canidae	Canis latrans	23805	MVZ	4.75	9.91	20.85	11.52	0.227872	0.860182	R.T., S.C.
Carnivora	Canidae	Canis latrans	23811	MVZ	4.49	9.36	22.32	12.67	0.200986	0.739045	R.T., S.C.
Carnivora	Canidae	Canis latrans	23819	MVZ	4.78	9.26	19.24	11.5	0.248505	0.805217	R.T., S.C.
Carnivora	Canidae	Canis latrans	23827	MVZ	4.62	8.64	21.31	12.16	0.216616	0.710115	R.T., S.C.
Carnivora	Canidae	Canis latrans	23835	MVZ	4.75	9.37	21.59	12.37	0.220009	0.757784	R.T., S.C.
Carnivora	Canidae	Canis latrans	23836	MVZ	5.32	9.86	21.3	12.12	0.249765	0.813867	R.T., S.C.
Carnivora	Canidae	Canis latrans	23864	MVZ	4.73	9.67	21.09	11.91	0.22433	0.812264	R.T., S.C.
Carnivora	Canidae	Canis latrans	23876	MVZ	4.75	9.06	20.86	11.87	0.227709	0.76359	R.T., S.C.
Carnivora	Canidae	Canis latrans	23877	MVZ	3.97	9.3	19.73	11.61	0.200963	0.801379	R.T., S.C.
Carnivora	Canidae	Canis latrans	23878	MVZ	4.12	8.45	20.38	11.12	0.202159	0.759442	R.T., S.C.
Carnivora	Canidae	Canis latrans	24573	MVZ	4.71	9.5	21.62	11.79	0.217904	0.806109	R.T., S.C.
Carnivora	Canidae	Canis latrans	24574	MVZ	4.72	9.28	19.55	11.17	0.241494	0.830797	R.T., S.C.
Carnivora	Canidae	Canis latrans	24610	MVZ	4.12	10.17	20.66	11.96	0.199467	0.849916	R.T., S.C.
Carnivora	Canidae	Canis latrans	24618	MVZ	4.31	9.27	20.8	12.09	0.207021	0.766653	R.T., S.C.
Carnivora	Canidae	Canis latrans	29794	MVZ	4.81	9.38	20.78	12.48	0.231232	0.751202	R.T., S.C.
Carnivora	Canidae	Canis latrans	32883	MVZ	4.76	9.33	19.51	11.23	0.243977	0.83118	R.T., S.C.
Carnivora	Canidae	Canis latrans	37286	MVZ	4.66	8.94	20.37	11.3	0.228824	0.790533	R.T., S.C.
Carnivora	Canidae	Canis latrans	37290	MVZ	4.03	8.71	19.99	11.34	0.201651	0.767975	R.T., S.C.
Carnivora	Canidae	Canis latrans	37292	MVZ	4.38	9	21.41	12.07	0.204508	0.745805	R.T., S.C.
Carnivora	Canidae	Canis latrans	41513	MVZ	4.31	9.62	21.46	12.46	0.200606	0.771979	R.T., S.C.
Carnivora	Canidae	Canis latrans	43927	MVZ	4.24	8.82	19.89	11.72	0.213172	0.752454	R.T., S.C.
Carnivora	Canidae	Canis latrans	51623	MVZ	4.56	8.74	18.28	10.24	0.249248	0.853933	R.T., S.C.
Carnivora	Canidae	Canis latrans	51659	MVZ	4.37	9.02	20.56	11.86	0.212331	0.760329	R.T., S.C.
Carnivora	Canidae	Canis latrans	51978	MVZ	3.81	8.12	20.89	11.43	0.182428	0.710785	R.T., S.C.
Carnivora	Canidae	Canis latrans	64936	MVZ	4.63	8.9	19.95	11.79	0.23208	0.754773	R.T., S.C.
Carnivora	Canidae	Canis latrans	69710	MVZ	4.77	9.97	20.57	12.67	0.231891	0.786504	R.T., S.C.
Carnivora	Canidae	Canis latrans	69711	MVZ	4.06	8.97	21.31	11.82	0.190286	0.758781	R.T., S.C.
Carnivora	Canidae	Canis latrans	69713	MVZ	4.9	9.32	21.13	12.76	0.231716	0.730016	R.T., S.C.
Carnivora	Canidae	Canis latrans	69714	MVZ	4.79	9.41	21.33	13.03	0.224619	0.72218	R.T., S.C.
Carnivora	Canidae	Canis latrans	69715	MVZ	4.66	9.37	19.24	11.86	0.242007	0.790051	R.T., S.C.
Carnivora	Canidae	Canis latrans	69716	MVZ	4.38	8.77	21.32	12.4	0.205206	0.707258	R.T., S.C.
Carnivora	Canidae	Canis latrans	69719	MVZ	4.48	9.73	21.47	12.17	0.208479	0.799836	R.T., S.C.
Carnivora	Canidae	Canis latrans	69721	MVZ	5.58	9.8	22.22	12.63	0.2509	0.775842	R.T., S.C.
Carnivora	Canidae	Canis latrans	69722	MVZ	4.12	9.54	20.54	12.46	0.200633	0.76565	R.T., S.C.
Carnivora	Canidae	Canis latrans	69723	MVZ	4.47	9.16	21.97	12.83	0.203459	0.71423	R.T., S.C.
Carnivora	Canidae	Canis latrans	69724	MVZ	4.37	10.45	23.06	13.27	0.18933	0.78741	R.T., S.C.
Carnivora	Canidae	Canis latrans	69725	MVZ	3.7	9.12	20.63	11.92	0.17935	0.765101	R.T., S.C.
Carnivora	Canidae	Canis latrans	69727	MVZ	4.49	9.29	21.05	12.62	0.213115	0.736425	R.T., S.C.
Carnivora	Canidae	Canis latrans	69729	MVZ	4.41	10.19	22.59	12.95	0.195041	0.787177	R.T., S.C.
Carnivora	Canidae	Canis latrans	69731	MVZ	6.1	9.58	21.51	12.01	0.283357	0.797669	R.T., S.C.
Carnivora	Canidae	Canis latrans	70473	MVZ	4.04	9.33	22.18	12.85	0.182146	0.725963	R.T., S.C.
Carnivora	Canidae	Canis latrans	70501	MVZ	3.96	9.14	20.87	12.39	0.189889	0.737745	R.T., S.C.
Carnivora	Canidae	Canis latrans	76252	MVZ	5.05	9.26	21.07	11.86	0.239734	0.780683	R.T., S.C.
Carnivora	Canidae	Canis latrans	81381	MVZ	4.47	8.97	21.43	12.88	0.208586	0.696429	R.T., S.C.
Carnivora	Canidae	Canis latrans	81405	MVZ	4.06	8.85	19.94	11.92	0.20336	0.74203	R.T., S.C.
Carnivora	Canidae	Canis latrans	81406	MVZ	4.7	9.21	19.59	12.65	0.239918	0.728351	R.T., S.C.
Carnivora	Canidae	Canis latrans	81407	MVZ	4.34	9.43	21.7	11.24	0.199816	0.838896	R.T., S.C.
Carnivora	Canidae	Canis latrans	81535	MVZ	6.15	9.61	20.86	13.44	0.294654	0.714924	R.T., S.C.
Carnivora	Canidae	Canis latrans	81536	MVZ	4.92	9.85	19.8	11.23	0.248485	0.877506	R.T., S.C.
Carnivora	Canidae	Canis latrans	81537	MVZ	4.29	9.24	21.07	12.12	0.203607	0.762278	R.T., S.C.
Carnivora	Canidae	Canis latrans	81538	MVZ	3.97	9.27	21.81	12.21	0.181797	0.759115	R.T., S.C.
Carnivora	Canidae	Canis latrans	81540	MVZ	4.95	8.97	21.86	12.85	0.226264	0.698054	R.T., S.C.
Carnivora	Canidae	Canis latrans	81541	MVZ	4.96	9.46	20.57	11.26	0.240943	0.840142	R.T., S.C.
Carnivora	Canidae	Canis latrans	81542	MVZ	4.87	10.13	21.92	12.51	0.221994	0.809676	R.T., S.C.
Carnivora	Canidae	Canis latrans	81543	MVZ	3.93	9.05	20.57	11.76	0.191055	0.769558	R.T., S.C.
Carnivora	Canidae	Canis latrans	86909	MVZ	4.54	9.86	24.67	13.44	0.183827	0.733631	R.T., S.C.
Carnivora	Canidae	Canis latrans	93876	MVZ	5.47	9.38	20.58	12.15	0.265857	0.771923	R.T., S.C.
Carnivora	Canidae	Canis latrans	98099	MVZ	4.84	9.72	22.01	13.4	0.21995	0.725	R.T., S.C.
Carnivora	Canidae	Canis latrans	107247	MVZ	3.99	9.12	22.04	12.57	0.180921	0.725194	R.T., S.C.
Carnivora	Canidae	Canis latrans	107709	MVZ	5.12	9.58	20.02	11.34	0.255808	0.844797	R.T., S.C.
Carnivora	Canidae	Canis latrans	184045	MVZ	4.8	9.21	19.6	11.38	0.244898	0.809231	R.T., S.C.
Carnivora	Canidae	Urocyon cinereoargenteus	2392	MVZ	3.23	6.48	11.33	6.43	0.285084	1.00778	T.A.M.
Carnivora	Canidae	Urocyon cinereoargenteus	3615	MVZ	3.12	6.81	12.29	7.07	0.253865	0.963225	T.A.M.
Carnivora	Canidae	Urocyon cinereoargenteus	3616	MVZ	2.97	7.43	12.66	7.72	0.234597	0.962435	T.A.M.
Carnivora	Canidae	Urocyon cinereoargenteus	3619	MVZ	2.96	6.76	11.44	6.85	0.258741	0.986861	T.A.M.
Carnivora	Canidae	Urocyon cinereoargenteus	8894	MVZ	3.27	7.25	12.58	7.32	0.259936	0.990437	T.A.M.
Carnivora	Canidae	Urocyon cinereoargenteus	8968	MVZ	2.52	6.35	12.12	6.73	0.207921	0.943536	T.A.M.
Carnivora	Canidae	Urocyon cinereoargenteus	9532	MVZ	3.43	7.47	13.58	7.55	0.252577	0.989404	T.A.M.
Carnivora	Canidae	Urocyon cinereoargenteus	12880	MVZ	3.22	6.89	11.44	7.06	0.281469	0.975921	T.A.M.
Carnivora	Canidae	Urocyon cinereoargenteus	12881	MVZ	3.43	6.47	12.38	6.91	0.27706	0.936324	T.A.M.
Carnivora	Canidae	Urocyon cinereoargenteus	12882	MVZ	3.05	6.88	11.83	6.74	0.257819	1.02077	T.A.M.
Carnivora	Canidae	Urocyon cinereoargenteus	12883	MVZ	3.2	7.08	11.28	6.62	0.283688	1.06949	T.A.M.
Carnivora	Canidae	Urocyon cinereoargenteus	19708	MVZ	3.01	7.04	12.78	7.13	0.235524	0.987377	T.A.M.
Carnivora	Canidae	Urocyon cinereoargenteus	21551	MVZ	3.79	7.1	12.85	7.36	0.294942	0.964674	T.A.M.
Carnivora	Canidae	Urocyon cinereoargenteus	23691	MVZ	2.9	6.78	12.24	6.89	0.236928	0.984035	T.A.M.
Carnivora	Canidae	Urocyon cinereoargenteus	24418	MVZ	3.36	6.59	11.43	6.78	0.293963	0.971976	T.A.M.
Carnivora	Canidae	Urocyon cinereoargenteus	24419	MVZ	3.13	6.76	11.89	6.99	0.263246	0.967096	T.A.M.
Carnivora	Canidae	Urocyon cinereoargenteus	24741	MVZ	3.36	6.55	12.23	7.11	0.274734	0.921238	T.A.M.
Carnivora	Canidae	Urocyon cinereoargenteus	24742	MVZ	3.13	6.5	12	7.01	0.260833	0.927247	T.A.M.
Carnivora	Canidae	Urocyon cinereoargenteus	28793	MVZ	3.07	6.54	11.88	6.76	0.258418	0.967456	T.A.M.
Carnivora	Canidae	Urocyon cinereoargenteus	35377	MVZ	3.03	6.84	12.04	6.88	0.251661	0.994186	T.A.M.
Carnivora	Canidae	Urocyon cinereoargenteus	35378	MVZ	3.29	6.83	11.71	6.94	0.280956	0.98415	T.A.M.
Carnivora	Canidae	Urocyon cinereoargenteus	59716	MVZ	3.25	6.47	10.71	6.39	0.303455	1.01252	T.A.M.
Carnivora	Canidae	Urocyon cinereoargenteus	62684	MVZ	3.17	6.8	12.42	7.4	0.255233	0.918919	T.A.M.
Carnivora	Canidae	Urocyon cinereoargenteus	90451	MVZ	2.82	6.56	11.55	7.27	0.244156	0.902338	T.A.M.
Carnivora	Canidae	Urocyon cinereoargenteus	90712	MVZ	3.17	6.45	11.71	6.7	0.270709	0.962687	T.A.M.
Carnivora	Canidae	Urocyon cinereoargenteus	96223	MVZ	3.18	6.23	12.26	7.08	0.25938	0.879944	T.A.M.
Carnivora	Canidae	Urocyon cinereoargenteus	101178	MVZ	3.7	7.41	12.5	7.12	0.296	1.04073	T.A.M.
Carnivora	Canidae	Urocyon cinereoargenteus	101500	MVZ	2.96	6.94	11.98	6.87	0.247078	1.01019	T.A.M.
Carnivora	Canidae	Urocyon cinereoargenteus	101770	MVZ	3.46	7.2	12.65	7.45	0.273518	0.966443	T.A.M.
Carnivora	Canidae	Urocyon cinereoargenteus	106499	MVZ	3.36	6.1	11.56	7.05	0.290657	0.865248	T.A.M.
Carnivora	Canidae	Urocyon cinereoargenteus	123797	MVZ	3.45	5.98	11.41	6.98	0.302366	0.856734	T.A.M.
Carnivora	Canidae	Urocyon cinereoargenteus	125977	MVZ	3.27	7.08	12.52	6.9	0.261182	1.02609	T.A.M.
Carnivora	Canidae	Urocyon cinereoargenteus	133284	MVZ	3.56	6.69	12.4	6.86	0.287097	0.975219	T.A.M.
Carnivora	Canidae	Urocyon cinereoargenteus	135438	MVZ	3.74	6.61	12.1	6.76	0.309091	0.977811	T.A.M.
Carnivora	Canidae	Urocyon cinereoargenteus	149773	MVZ	2.91	6.66	11.65	7.33	0.249785	0.908595	T.A.M.
Carnivora	Canidae	Urocyon littoralis	7097	MVZ	2.34	6.18	11.47	6.56	0.20401	0.942073	T.A.M.
Carnivora	Canidae	Urocyon littoralis	9534	MVZ	2.75	5.49	10.46	6.97	0.262906	0.787661	T.A.M.
Carnivora	Canidae	Urocyon littoralis	31197	MVZ	2.97	5.44	10.46	6.8	0.283939	0.8	T.A.M.
Carnivora	Canidae	Urocyon littoralis	31198	MVZ	2.79	5.71	10.39	6.75	0.268527	0.845926	T.A.M.
Carnivora	Canidae	Urocyon littoralis	31199	MVZ	2.55	5.62	10.52	6.68	0.242395	0.841317	T.A.M.
Carnivora	Canidae	Urocyon littoralis	38929	MVZ	3.18	5.77	10.54	6.71	0.301708	0.859911	T.A.M.
Carnivora	Canidae	Urocyon littoralis	47295	MVZ	2.95	5.88	10.33	6.96	0.285576	0.844828	T.A.M.
Carnivora	Canidae	Urocyon littoralis	47296	MVZ	3.17	5.69	10.73	7.2	0.295433	0.790278	T.A.M.
Carnivora	Canidae	Urocyon littoralis	52147	MVZ	3.23	5.86	10.33	6.91	0.312682	0.848046	T.A.M.
Carnivora	Canidae	Urocyon littoralis	52148	MVZ	3.13	5.81	10.03	6.82	0.312064	0.851906	T.A.M.
Carnivora	Canidae	Urocyon littoralis	109863	MVZ	2.95	5.45	9.8	6.67	0.30102	0.817091	T.A.M.
Carnivora	Canidae	Urocyon littoralis	109864	MVZ	3.17	5.55	9.99	6.48	0.317317	0.856481	T.A.M.
Carnivora	Canidae	Urocyon littoralis	109865	MVZ	2.92	5.62	9.99	6.49	0.292292	0.865948	T.A.M.
Carnivora	Canidae	Urocyon littoralis	109866	MVZ	2.8	5.17	9.59	6.13	0.291971	0.843393	T.A.M.
Carnivora	Canidae	Urocyon littoralis	113601	MVZ	2.88	6.22	11.05	6.71	0.260633	0.926975	T.A.M.
Carnivora	Canidae	Urocyon littoralis	133161	MVZ	3.13	5.54	9.94	6.45	0.314889	0.858915	T.A.M.
Carnivora	Canidae	Urocyon littoralis	133602	MVZ	2.71	5.38	10.46	6.39	0.259082	0.841941	T.A.M.
Carnivora	Canidae	Vulpes vulpes	4337	MVZ	4.06	8.18	16.48	10.88	0.246359	0.751838	T.A.M.
Carnivora	Canidae	Vulpes vulpes	33381	MVZ	3.65	7.19	14.73	9.14	0.247794	0.786652	T.A.M.
Carnivora	Canidae	Vulpes vulpes	33472	MVZ	3.22	6.3	13.75	8.6	0.234182	0.732558	T.A.M.
Carnivora	Canidae	Vulpes vulpes	33473	MVZ	3.22	6.69	13.22	8.67	0.24357	0.771626	T.A.M.
Carnivora	Canidae	Vulpes vulpes	33629	MVZ	2.97	6.54	13.67	9.07	0.217264	0.721058	T.A.M.
Carnivora	Canidae	Vulpes vulpes	84481	MVZ	2.95	7.15	15.04	10.03	0.196144	0.712861	T.A.M.
Carnivora	Canidae	Vulpes vulpes	90799	MVZ	4.1	6.59	14	9.2	0.292857	0.716304	T.A.M.
Carnivora	Canidae	Vulpes vulpes	101130	MVZ	3.36	7.03	15.64	9.86	0.214834	0.712982	T.A.M.
Carnivora	Canidae	Vulpes vulpes	116916	MVZ	3.63	7.06	15.55	9.5	0.233441	0.743158	T.A.M.
Carnivora	Canidae	Vulpes vulpes	122525	MVZ	3.12	7.45	16.12	10.23	0.193548	0.72825	T.A.M.
Carnivora	Ursidae	Ursus americanus	4329	MVZ	15.23	18.91	17.55	8.24	0.867806	2.29438	R.T., S.C.
Carnivora	Ursidae	Ursus americanus	4335	MVZ	13.24	16.27	12.2	8.14	1.08527	1.99918	R.T., S.C.
Carnivora	Ursidae	Ursus americanus	4336	MVZ	15.23	19.23	16.95	9.79	0.898348	1.96391	R.T., S.C.
Carnivora	Ursidae	Ursus americanus	4371	MVZ	14.72	16.84	15.93	9.1	0.924059	1.85018	R.T., S.C.
Carnivora	Ursidae	Ursus americanus	4382	MVZ	14.74	19.33	18.01	9.41	0.818401	2.0542	R.T., S.C.
Carnivora	Ursidae	Ursus americanus	4383	MVZ	14.8	18.93	18	10.24	0.82207	1.84923	R.T., S.C.
Carnivora	Ursidae	Ursus americanus	4675	MVZ	14.74	18.65	17.45	9.35	0.844669	1.99359	R.T., S.C.
Carnivora	Ursidae	Ursus americanus	4678	MVZ	15.41	18.64	18.79	10.08	0.819851	1.84921	R.T., S.C.
Carnivora	Ursidae	Ursus americanus	4713	MVZ	13.74	17.64	17.44	9.48	0.787844	1.86141	R.T., S.C.
Carnivora	Ursidae	Ursus americanus	4715	MVZ	13.56	20.15	19.6	10.26	0.691667	1.96458	R.T., S.C.
Carnivora	Ursidae	Ursus americanus	4716	MVZ	13.77	18.81	17.13	9.54	0.803696	1.97204	R.T., S.C.
Carnivora	Ursidae	Ursus americanus	4721	MVZ	15.66	19.83	18.44	11.01	0.849214	1.80109	R.T., S.C.
Carnivora	Ursidae	Ursus americanus	4723	MVZ	14.435	18.95	18.26	9.635	0.790526	1.96679	R.T., S.C.
Carnivora	Ursidae	Ursus americanus	4726	MVZ	12.93	18.54	16.77	9.36	0.771173	1.98147	R.T., S.C.
Carnivora	Ursidae	Ursus americanus	4758	MVZ	12.95	16.38	16.15	8.29	0.801796	1.97646	R.T., S.C.
Carnivora	Ursidae	Ursus americanus	4760	MVZ	13.75	18.7	18.65	9.44	0.736955	1.98128	R.T., S.C.
Carnivora	Ursidae	Ursus americanus	4765	MVZ	13.52	17.88	16.38	9.28	0.8256	1.92639	R.T., S.C.
Carnivora	Ursidae	Ursus americanus	4769	MVZ	14.56	17.93	16.875	8.535	0.862815	2.10076	R.T., S.C.
Carnivora	Ursidae	Ursus americanus	8323	MVZ	15.98	18.63	17.1	9.87	0.934516	1.88784	R.T., S.C.
Carnivora	Ursidae	Ursus americanus	8330	MVZ	14.32	20.57	18.77	10.79	0.762607	1.90611	R.T., S.C.
Carnivora	Ursidae	Ursus americanus	8331	MVZ	13.03	18.22	17.59	9.62	0.740811	1.89397	R.T., S.C.
Carnivora	Ursidae	Ursus americanus	12460	MVZ	15.46	19.09	17.95	9.12	0.861281	2.09433	R.T., S.C.
Carnivora	Ursidae	Ursus americanus	13004	MVZ	16.82	20.66	19.69	10.04	0.854265	2.05878	R.T., S.C.
Carnivora	Ursidae	Ursus americanus	13764	MVZ	12.35	18.35	17.48	8.55	0.706236	2.14687	R.T., S.C.
Carnivora	Ursidae	Ursus americanus	14712	MVZ	14.49	18.94	17.59	8.71	0.823764	2.17519	R.T., S.C.
Carnivora	Ursidae	Ursus americanus	16354	MVZ	14.3	19.54	18.42	10.1	0.77629	1.93432	R.T., S.C.
Carnivora	Ursidae	Ursus americanus	19233	MVZ	15.69	19.285	18.635	10.61	0.841964	1.81762	R.T., S.C.
Carnivora	Ursidae	Ursus americanus	21399	MVZ	12.65	17.63	16.87	8.92	0.749555	1.97757	R.T., S.C.
Carnivora	Ursidae	Ursus americanus	24331	MVZ	12.96	17.76	17.3	8.74	0.748844	2.0332	R.T., S.C.
Carnivora	Ursidae	Ursus americanus	27993	MVZ	16.46	20.04	18.48	10.11	0.890422	1.98318	R.T., S.C.
Carnivora	Ursidae	Ursus americanus	29804	MVZ	15.11	18.83	16.74	9.62	0.90225	1.95703	R.T., S.C.
Carnivora	Ursidae	Ursus americanus	30117	MVZ	14.245	19.905	18.88	9.975	0.754502	1.99549	R.T., S.C.
Carnivora	Ursidae	Ursus americanus	38314	MVZ	14.39	18.94	17.62	9.68	0.816917	1.95711	R.T., S.C.
Carnivora	Ursidae	Ursus americanus	43319	MVZ	16.33	20.19	18.92	10.32	0.86278	1.95672	R.T., S.C.
Carnivora	Ursidae	Ursus americanus	43320	MVZ	12.95	17.16	16.94	7.36	0.764393	2.33311	R.T., S.C.
Carnivora	Ursidae	Ursus americanus	43321	MVZ	14.51	18.59	17.35	8.99	0.836311	2.06748	R.T., S.C.
Carnivora	Ursidae	Ursus americanus	44523	MVZ	14.71	19.18	18.59	8.78	0.791499	2.18519	R.T., S.C.
Carnivora	Ursidae	Ursus americanus	46627	MVZ	14.6	19.51	16.98	9.79	0.8602	1.99251	R.T., S.C.
Carnivora	Ursidae	Ursus americanus	46660	MVZ	14.71	18.445	18.335	9.31	0.802291	1.9812	R.T., S.C.
Carnivora	Ursidae	Ursus americanus	47770	MVZ	15.515	19.15	18.94	8.285	0.819166	2.31141	R.T., S.C.
Carnivora	Ursidae	Ursus americanus	50253	MVZ	13.71	18.39	18.39	9	0.745198	2.04258	R.T., S.C.
Carnivora	Ursidae	Ursus americanus	51640	MVZ	15.79	20.58	19.31	10.65	0.81757	1.93179	R.T., S.C.
Carnivora	Ursidae	Ursus americanus	51642	MVZ	13.94	18.95	17.21	9.77	0.810151	1.93861	R.T., S.C.
Carnivora	Ursidae	Ursus americanus	53391	MVZ	16.11	19.64	17.27	10.07	0.932832	1.95035	R.T., S.C.
Carnivora	Ursidae	Ursus americanus	53392	MVZ	14.06	18.81	17.26	8.595	0.8146	2.18848	R.T., S.C.
Carnivora	Ursidae	Ursus americanus	80754	MVZ	15.51	19.48	18.32	10.53	0.846616	1.84905	R.T., S.C.
Carnivora	Ursidae	Ursus americanus	80755	MVZ	13.33	17.52	16.7	9.32	0.798363	1.87916	R.T., S.C.
Carnivora	Ursidae	Ursus americanus	81580	MVZ	15.24	19.07	17.915	9.87	0.850785	1.9329	R.T., S.C.
Carnivora	Ursidae	Ursus americanus	81581	MVZ	18.5	22.29	21.38	10.5	0.865061	2.12339	R.T., S.C.
Carnivora	Ursidae	Ursus americanus	116827	MVZ	14.19	19.58	17.84	10.23	0.795627	1.91349	R.T., S.C.
Carnivora	Ursidae	Ursus americanus	117017	MVZ	15.16	20.74	20.86	9.43	0.726866	2.2005	R.T., S.C.
Carnivora	Ursidae	Ursus americanus	120840	MVZ	16.13	19.35	18.66	10.3	0.864648	1.87907	R.T., S.C.
Carnivora	Ursidae	Ursus americanus	133134	MVZ	15.22	19.225	18.095	10.24	0.841396	1.87753	R.T., S.C.
Carnivora	Ursidae	Ursus americanus	162986	MVZ	16.33	19.83	18.51	9.83	0.882046	2.01743	R.T., S.C.
Carnivora	Ursidae	Ursus americanus	162996	MVZ	13.47	17.44	15.86	8.9	0.849128	1.95882	R.T., S.C.
Carnivora	Ursidae	Ursus americanus	162997	MVZ	14.26	17.82	17.33	9.93	0.823088	1.79547	R.T., S.C.
Carnivora	Ursidae	Ursus americanus	163001	MVZ	14.29	16.17	16.56	9.36	0.863183	1.72703	R.T., S.C.
Carnivora	Ursidae	Ursus americanus	163005	MVZ	13.92	19.54	17.13	10.09	0.812451	1.93626	R.T., S.C.
Carnivora	Ursidae	Ursus maritimus	4680	MVZ	15.53	19.77	20.22	12.44	0.768051	1.58923	T.A.M.
Carnivora	Ursidae	Ursus maritimus	4899	MVZ	14.4	18.85	19.4	10.23	0.742268	1.84262	T.A.M.
Carnivora	Ursidae	Ursus maritimus	46712	MVZ	12.7	18.39	19.67	10.85	0.645653	1.69493	T.A.M.
Carnivora	Ursidae	Ursus maritimus	119065	MVZ	15.09	20.26	20.87	12.52	0.723047	1.61821	T.A.M.
Carnivora	Ursidae	Ursus maritimus	119839	MVZ	15.32	19.84	20.09	11.87	0.762568	1.67144	T.A.M.
Carnivora	Ursidae	Ursus maritimus	123991	MVZ	10.34	19.58	20.2	11.79	0.511881	1.66073	T.A.M.
Carnivora	Ursidae	Ursus maritimus	124287	MVZ	17.25	21.51	22.48	12.61	0.767349	1.70579	T.A.M.
Carnivora	Ursidae	Ursus maritimus	125562	MVZ	14.82	19.73	20.2	10.52	0.733663	1.87548	T.A.M.
Carnivora	Ursidae	Ursus maritimus	126857	MVZ	16.83	21.51	22.9	13.12	0.734934	1.63948	T.A.M.
Cetartiodactyla	Cervidae	Blastocerus dichotomus	12292	NMNH	24.24	17.58	15.97	14.98	1.51785	1.17356	T.A.M.
Cetartiodactyla	Cervidae	Blastocerus dichotomus	154501	NMNH	23.66	16.46	15.27	13.22	1.54944	1.24508	T.A.M.
Cetartiodactyla	Cervidae	Blastocerus dichotomus	154502	NMNH	22.99	17.54	16.11	14.24	1.42706	1.23174	T.A.M.
Cetartiodactyla	Cervidae	Blastocerus dichotomus	259451	NMNH	20.9	15.12	13.81	12.85	1.5134	1.17665	T.A.M.
Cetartiodactyla	Cervidae	Blastocerus dichotomus	261017	NMNH	21.76	16.65	14.64	13.29	1.48634	1.25282	T.A.M.
Cetartiodactyla	Cervidae	Blastocerus dichotomus	261018	NMNH	22.1	15.96	14.62	14.13	1.51163	1.12951	T.A.M.
Cetartiodactyla	Cervidae	Hippocamelus antisensis	194298	NMNH	18.27	14.22	12.49	10.11	1.46277	1.40653	T.A.M.
Cetartiodactyla	Cervidae	Hippocamelus bisulcus	92168	NMNH	21.3	18.6	16.44	12.49	1.29562	1.48919	T.A.M.
Cetartiodactyla	Cervidae	Hippocamelus bisulcus	93399	NMNH	21.86	18.47	16.65	13.39	1.31291	1.37939	T.A.M.
Cetartiodactyla	Cervidae	Hippocamelus bisulcus	93400	NMNH	21.5	16.61	14.76	14.04	1.45664	1.18305	T.A.M.
Cetartiodactyla	Cervidae	Hippocamelus bisulcus	199464	NMNH	22.34	18.75	15.91	12.89	1.40415	1.45462	T.A.M.
Cetartiodactyla	Cervidae	Mazama bricenii	172982	NMNH	13.98	8.91	8.79	8.33	1.59044	1.06963	T.A.M.
Cetartiodactyla	Cervidae	Muntiacus muntjak	104090	NMNH	16.99	12.78	10.63	9.42	1.59831	1.35669	T.A.M.
Cetartiodactyla	Cervidae	Muntiacus muntjak	111969	NMNH	17	13.61	11.51	10.33	1.47698	1.31752	T.A.M.
Cetartiodactyla	Cervidae	Muntiacus muntjak	124752	NMNH	14.96	11.81	10.51	8.98	1.42341	1.31514	T.A.M.
Cetartiodactyla	Cervidae	Muntiacus muntjak	151862	NMNH	14.4	11.23	10.41	9.42	1.38329	1.19214	T.A.M.
Cetartiodactyla	Cervidae	Muntiacus muntjak	156503	NMNH	17.32	12.15	11.41	10.09	1.51797	1.20416	T.A.M.
Cetartiodactyla	Cervidae	Muntiacus muntjak	196884	NMNH	14.56	11.02	9.76	8.66	1.4918	1.27252	T.A.M.
Cetartiodactyla	Cervidae	Muntiacus muntjak	197694	NMNH	14.47	11.15	9.88	8.76	1.46457	1.27283	T.A.M.
Cetartiodactyla	Cervidae	Muntiacus muntjak	198308	NMNH	15.54	11.63	10.34	8.54	1.5029	1.36183	T.A.M.
Cetartiodactyla	Cervidae	Muntiacus muntjak	257994	NMNH	17.39	13.65	10.92	10.1	1.59249	1.35149	T.A.M.
Cetartiodactyla	Cervidae	Muntiacus muntjak	292913	NMNH	15.07	11.53	10.76	8.84	1.40056	1.3043	T.A.M.
Cetartiodactyla	Cervidae	Muntiacus muntjak	297181	NMNH	17.38	12.82	11.19	8.99	1.55317	1.42603	T.A.M.
Cetartiodactyla	Cervidae	Muntiacus muntjak	300186	NMNH	17.32	11.65	9.69	9.98	1.78741	1.16733	T.A.M.
Cetartiodactyla	Cervidae	Muntiacus muntjak	306301	NMNH	16.03	11.78	9.58	9.56	1.67328	1.23222	T.A.M.
Cetartiodactyla	Cervidae	Muntiacus muntjak	308247	NMNH	17.32	13.72	11.38	10.46	1.52197	1.31166	T.A.M.
Cetartiodactyla	Cervidae	Muntiacus muntjak	23883/19161	NMNH	15.42	11.12	10.09	9.85	1.52825	1.12893	T.A.M.
Cetartiodactyla	Cervidae	Muntiacus muntjak	34902/19181	NMNH	17.14	11.89	11.35	10.04	1.51013	1.18426	T.A.M.
Cetartiodactyla	Cervidae	Odocoileus hemionus	35326	MVZ	19.88	15.27	14.17	12.44	1.40329	1.22743	R.T., S.C., S.Y.
Cetartiodactyla	Cervidae	Odocoileus hemionus	39896	MVZ	20.53	15.53	14.17	12.58	1.44935	1.2345	R.T., S.C., S.Y.
Cetartiodactyla	Cervidae	Odocoileus hemionus	39898	MVZ	19.89	16.34	15.23	13.66	1.30565	1.19583	R.T., S.C., S.Y.
Cetartiodactyla	Cervidae	Odocoileus hemionus	39900	MVZ	18.88	15.93	15.03	12.92	1.25624	1.23259	R.T., S.C., S.Y.
Cetartiodactyla	Cervidae	Odocoileus hemionus	41461	MVZ	21.76	17.27	15.1	14.63	1.44073	1.18045	R.T., S.C., S.Y.
Cetartiodactyla	Cervidae	Odocoileus hemionus	49458	MVZ	17.49	15.27	14.15	12.61	1.23599	1.21126	R.T., S.C., S.Y.
Cetartiodactyla	Cervidae	Odocoileus hemionus	54964	MVZ	20.49	17.04	14.91	13.48	1.37437	1.26372	R.T., S.C., S.Y.
Cetartiodactyla	Cervidae	Odocoileus hemionus	54965	MVZ	19.73	15.32	14.3	11.81	1.37972	1.29721	R.T., S.C., S.Y.
Cetartiodactyla	Cervidae	Odocoileus hemionus	54968	MVZ	23.65	19.11	15.78	14.33	1.49889	1.33368	R.T., S.C., S.Y.
Cetartiodactyla	Cervidae	Odocoileus hemionus	54969	MVZ	19.39	16.63	15.15	13.2	1.27987	1.25995	R.T., S.C., S.Y.
Cetartiodactyla	Cervidae	Odocoileus hemionus	54970	MVZ	20.39	16.79	14.71	13.61	1.38613	1.23328	R.T., S.C., S.Y.
Cetartiodactyla	Cervidae	Odocoileus hemionus	54973	MVZ	20.26	16.95	15.11	14.94	1.3405	1.1342	R.T., S.C., S.Y.
Cetartiodactyla	Cervidae	Odocoileus hemionus	58539	MVZ	21.48	17.1	14.37	13.63	1.49478	1.25459	R.T., S.C., S.Y.
Cetartiodactyla	Cervidae	Odocoileus hemionus	65236	MVZ	22.55	17.8	15.16	12.94	1.48747	1.37572	R.T., S.C., S.Y.
Cetartiodactyla	Cervidae	Odocoileus hemionus	65237	MVZ	19.39	14.39	13.48	11.76	1.43859	1.22373	R.T., S.C., S.Y.
Cetartiodactyla	Cervidae	Odocoileus hemionus	65241	MVZ	20.28	14.22	13.36	13.03	1.51796	1.09175	R.T., S.C., S.Y.
Cetartiodactyla	Cervidae	Odocoileus hemionus	65242	MVZ	17.2	13.94	12.83	10.6	1.34113	1.31524	R.T., S.C., S.Y.
Cetartiodactyla	Cervidae	Odocoileus hemionus	65244	MVZ	20.85	16.16	15.1	13.44	1.38077	1.2026	R.T., S.C., S.Y.
Cetartiodactyla	Cervidae	Odocoileus hemionus	65248	MVZ	20.87	16.83	14.99	13.17	1.39239	1.27752	R.T., S.C., S.Y.
Cetartiodactyla	Cervidae	Odocoileus hemionus	65256	MVZ	18.51	14.98	13.26	11.82	1.39583	1.26732	R.T., S.C., S.Y.
Cetartiodactyla	Cervidae	Odocoileus hemionus	65533	MVZ	21.9	17.53	16	13.77	1.36844	1.27352	R.T., S.C., S.Y.
Cetartiodactyla	Cervidae	Odocoileus hemionus	68714	MVZ	22.59	17.51	14.32	14.22	1.57738	1.23131	R.T., S.C., S.Y.
Cetartiodactyla	Cervidae	Odocoileus hemionus	68715	MVZ	19.24	17.22	16.05	13.32	1.19911	1.29295	R.T., S.C., S.Y.
Cetartiodactyla	Cervidae	Odocoileus hemionus	74295	MVZ	19.76	16.91	14.92	12.08	1.32388	1.39945	R.T., S.C., S.Y.
Cetartiodactyla	Cervidae	Odocoileus hemionus	77355	MVZ	18.57	15.55	13.16	11.72	1.41109	1.32637	R.T., S.C., S.Y.
Cetartiodactyla	Cervidae	Odocoileus hemionus	84866	MVZ	21.01	17.6	15.07	13.42	1.39447	1.31169	R.T., S.C., S.Y.
Cetartiodactyla	Cervidae	Odocoileus hemionus	90809	MVZ	23.58	19.05	17.15	15.19	1.37464	1.25411	R.T., S.C., S.Y.
Cetartiodactyla	Cervidae	Odocoileus hemionus	97224	MVZ	21.84	18.14	16.73	14.75	1.30553	1.23025	R.T., S.C., S.Y.
Cetartiodactyla	Cervidae	Odocoileus hemionus	97225	MVZ	22.91	17.99	16.18	14.2	1.41564	1.2669	R.T., S.C., S.Y.
Cetartiodactyla	Cervidae	Odocoileus hemionus	97227	MVZ	20.47	18.2	16.01	12.91	1.27866	1.40976	R.T., S.C., S.Y.
Cetartiodactyla	Cervidae	Odocoileus hemionus	104864	MVZ	21.29	16.31	14.59	12.78	1.45911	1.27655	R.T., S.C., S.Y.
Cetartiodactyla	Cervidae	Odocoileus hemionus	104865	MVZ	20.27	16.77	15.51	12.74	1.3065	1.31646	R.T., S.C., S.Y.
Cetartiodactyla	Cervidae	Odocoileus hemionus	104868	MVZ	20.5	15.68	14.1	13.78	1.4539	1.13788	R.T., S.C., S.Y.
Cetartiodactyla	Cervidae	Odocoileus hemionus	104871	MVZ	19.82	16.54	16.15	13.48	1.22762	1.22663	R.T., S.C., S.Y.
Cetartiodactyla	Cervidae	Odocoileus hemionus	104875	MVZ	22.48	17.27	14.88	13.9	1.51092	1.24245	R.T., S.C., S.Y.
Cetartiodactyla	Cervidae	Odocoileus hemionus	104877	MVZ	21.66	17.3	14.7	13.44	1.47313	1.28683	R.T., S.C., S.Y.
Cetartiodactyla	Cervidae	Odocoileus hemionus	104885	MVZ	21.92	16.95	14.21	13.52	1.54258	1.25416	R.T., S.C., S.Y.
Cetartiodactyla	Cervidae	Odocoileus hemionus	104888	MVZ	20.19	16.7	15.24	12.91	1.32491	1.29318	R.T., S.C., S.Y.
Cetartiodactyla	Cervidae	Odocoileus hemionus	104889	MVZ	22.19	16.78	15.13	13.66	1.46711	1.22804	R.T., S.C., S.Y.
Cetartiodactyla	Cervidae	Odocoileus hemionus	104890	MVZ	21.11	16.9	15.3	14.07	1.38019	1.20156	R.T., S.C., S.Y.
Cetartiodactyla	Cervidae	Odocoileus hemionus	104891	MVZ	21.38	17.42	15.97	14.26	1.33845	1.22168	R.T., S.C., S.Y.
Cetartiodactyla	Cervidae	Odocoileus hemionus	104894	MVZ	21.32	16.91	15.71	13.91	1.35721	1.21531	R.T., S.C., S.Y.
Cetartiodactyla	Cervidae	Odocoileus hemionus	105681	MVZ	21.1	16.52	15.71	13.33	1.34335	1.23972	R.T., S.C., S.Y.
Cetartiodactyla	Cervidae	Odocoileus hemionus	105684	MVZ	19.9	15.57	14.49	13.08	1.37305	1.19032	R.T., S.C., S.Y.
Cetartiodactyla	Cervidae	Odocoileus hemionus	106168	MVZ	19.03	16.04	15.58	12.98	1.22122	1.23549	R.T., S.C., S.Y.
Cetartiodactyla	Cervidae	Odocoileus hemionus	106170	MVZ	18.93	14.58	14.41	12.55	1.3136	1.16171	R.T., S.C., S.Y.
Cetartiodactyla	Cervidae	Odocoileus hemionus	106445	MVZ	21.64	15.95	13.58	13.05	1.59313	1.22197	R.T., S.C., S.Y.
Cetartiodactyla	Cervidae	Odocoileus hemionus	106446	MVZ	20.2	16.23	14.59	13.73	1.38442	1.1818	R.T., S.C., S.Y.
Cetartiodactyla	Cervidae	Odocoileus hemionus	106447	MVZ	20.1	16.13	14.31	14.02	1.40438	1.15074	R.T., S.C., S.Y.
Cetartiodactyla	Cervidae	Odocoileus hemionus	106448	MVZ	20.52	16.47	14.23	12.98	1.44236	1.26946	R.T., S.C., S.Y.
Cetartiodactyla	Cervidae	Odocoileus hemionus	106450	MVZ	20.22	15.94	14.23	13.52	1.42071	1.17904	R.T., S.C., S.Y.
Cetartiodactyla	Cervidae	Odocoileus hemionus	106451	MVZ	19.93	16.37	15.3	12.77	1.3029	1.28217	R.T., S.C., S.Y.
Cetartiodactyla	Cervidae	Odocoileus hemionus	106452	MVZ	19.47	15.38	14.39	12.09	1.35271	1.2724	R.T., S.C., S.Y.
Cetartiodactyla	Cervidae	Odocoileus hemionus	106454	MVZ	20.54	16	14.29	12.92	1.4377	1.23897	R.T., S.C., S.Y.
Cetartiodactyla	Cervidae	Odocoileus hemionus	106455	MVZ	18.22	15.53	13.69	12.16	1.33098	1.27776	R.T., S.C., S.Y.
Cetartiodactyla	Cervidae	Odocoileus hemionus	106456	MVZ	21.46	16.44	14.24	13.31	1.50702	1.23572	R.T., S.C., S.Y.
Cetartiodactyla	Cervidae	Odocoileus hemionus	106458	MVZ	18.55	16.7	14.02	12.03	1.32319	1.38809	R.T., S.C., S.Y.
Cetartiodactyla	Cervidae	Odocoileus hemionus	106459	MVZ	19.57	16.81	14.85	12.76	1.31755	1.318	R.T., S.C., S.Y.
Cetartiodactyla	Cervidae	Odocoileus hemionus	106461	MVZ	19.79	16.54	15.37	13.93	1.28757	1.18732	R.T., S.C., S.Y.
Cetartiodactyla	Cervidae	Odocoileus hemionus	106463	MVZ	19.66	16.04	13.9	12.4	1.41463	1.29417	R.T., S.C., S.Y.
Cetartiodactyla	Cervidae	Odocoileus hemionus	106465	MVZ	19.11	16.02	14.15	11.73	1.35029	1.36601	R.T., S.C., S.Y.
Cetartiodactyla	Cervidae	Odocoileus hemionus	106467	MVZ	21.02	15.33	13.81	13.09	1.52148	1.17057	R.T., S.C., S.Y.
Cetartiodactyla	Cervidae	Odocoileus hemionus	106468	MVZ	19.02	15.76	13.74	11.97	1.38419	1.31635	R.T., S.C., S.Y.
Cetartiodactyla	Cervidae	Odocoileus hemionus	106470	MVZ	20.1	15.19	13.85	13.07	1.45091	1.1625	R.T., S.C., S.Y.
Cetartiodactyla	Cervidae	Odocoileus hemionus	106473	MVZ	19.03	16.24	14.49	13.12	1.31385	1.23812	R.T., S.C., S.Y.
Cetartiodactyla	Cervidae	Odocoileus hemionus	106475	MVZ	20.23	15.09	13.13	12.51	1.54114	1.20682	R.T., S.C., S.Y.
Cetartiodactyla	Cervidae	Odocoileus hemionus	106477	MVZ	18.59	15.01	14.54	11.77	1.27848	1.27592	R.T., S.C., S.Y.
Cetartiodactyla	Cervidae	Odocoileus hemionus	106478	MVZ	20.87	17.2	15.61	12.74	1.33725	1.35069	R.T., S.C., S.Y.
Cetartiodactyla	Cervidae	Odocoileus hemionus	106479	MVZ	18.53	16.24	14.36	12.6	1.28986	1.28949	R.T., S.C., S.Y.
Cetartiodactyla	Cervidae	Odocoileus hemionus	106480	MVZ	17.31	15.07	14.16	12.5	1.22228	1.20557	R.T., S.C., S.Y.
Cetartiodactyla	Cervidae	Odocoileus hemionus	106481	MVZ	18.38	15.1	13.66	11.67	1.34578	1.29429	R.T., S.C., S.Y.
Cetartiodactyla	Cervidae	Odocoileus hemionus	106482	MVZ	20.46	16.36	15.87	11.73	1.28943	1.39483	R.T., S.C., S.Y.
Cetartiodactyla	Cervidae	Odocoileus hemionus	106484	MVZ	19.13	15.16	13.19	12.2	1.44968	1.24256	R.T., S.C., S.Y.
Cetartiodactyla	Cervidae	Odocoileus hemionus	106486	MVZ	19.36	15.1	13.75	12.29	1.40824	1.22858	R.T., S.C., S.Y.
Cetartiodactyla	Cervidae	Odocoileus hemionus	106488	MVZ	19.98	15.56	13.86	12.74	1.44223	1.22106	R.T., S.C., S.Y.
Cetartiodactyla	Cervidae	Odocoileus hemionus	106489	MVZ	22.12	16.22	13.94	12.57	1.58663	1.29012	R.T., S.C., S.Y.
Cetartiodactyla	Cervidae	Ozotoceros bezoarticus	4089	NMNH	19.97	16.18	13.16	11.83	1.51748	1.36771	T.A.M.
Cetartiodactyla	Cervidae	Ozotoceros bezoarticus	259452	NMNH	19.33	17.05	14.15	11.11	1.36608	1.53465	T.A.M.
Cetartiodactyla	Cervidae	Ozotoceros bezoarticus	270378	NMNH	20.81	14.61	11.36	9.33	1.83187	1.56592	T.A.M.
Cetartiodactyla	Cervidae	Ozotoceros bezoarticus	270380	NMNH	20.06	14.94	12.99	9.72	1.54426	1.53704	T.A.M.
Cetartiodactyla	Cervidae	Pudu mephistophiles	282141	NMNH	10.55	8.71	7.83	6.62	1.34738	1.31571	T.A.M.
Cetartiodactyla	Cervidae	Pudu mephistophiles	309045	NMNH	10.04	8.06	8.11	7.78	1.23798	1.03599	T.A.M.
Cetartiodactyla	Cervidae	Pudu puda	580352	NMNH	13.03	9.23	9.33	8.48	1.39657	1.08844	T.A.M.
Cetartiodactyla	Cervidae	Pudu puda	582443	NMNH	12.02	9.43	8.86	8.34	1.35666	1.1307	T.A.M.
Cetartiodactyla	Cervidae	Pudu puda	588218	NMNH	11.26	9.2	9.05	7.18	1.2442	1.28134	T.A.M.
Cetartiodactyla	Cervidae	Pudu puda	589439	NMNH	13.18	8.96	8.33	7.62	1.58223	1.17585	T.A.M.
Cetartiodactyla	Cervidae	Rangifer tarandus	4374	MVZ	20.42	19.31	18.06	15.54	1.13068	1.2426	M.Z.
Cetartiodactyla	Cervidae	Rangifer tarandus	125601	MVZ	21.82	19.39	17.64	16.84	1.23696	1.15143	M.Z.
Cetartiodactyla	Cervidae	Rangifer tarandus	125618	MVZ	19.97	16.84	16.32	14.11	1.22365	1.19348	M.Z.
Cetartiodactyla	Cervidae	Rangifer tarandus	125620	MVZ	21.76	17.05	15.99	16.3	1.36085	1.04601	M.Z.
Cetartiodactyla	Cervidae	Rangifer tarandus	125621	MVZ	20.36	18.08	17.68	15.11	1.15158	1.19656	M.Z.
Cetartiodactyla	Cervidae	Rangifer tarandus	125622	MVZ	18.86	18.04	18.38	14.86	1.02612	1.214	M.Z.
Cetartiodactyla	Cervidae	Rangifer tarandus	125623	MVZ	21.32	19.83	18.82	16.3	1.13284	1.21656	M.Z.
Cetartiodactyla	Cervidae	Rangifer tarandus	125625	MVZ	19.71	17.16	16.16	14.09	1.21968	1.21789	M.Z.
Cetartiodactyla	Hippopotamidae	Choeropsis liberiensis	0,2	MNHN	32.9	28.85	22.8	19.6	1.44298	1.47194	J.-R.B.
Cetartiodactyla	Hippopotamidae	Choeropsis liberiensis	B,1	NHM	32.8	27.5	21.1	16.6	1.5545	1.65663	J.-R.B.
Cetartiodactyla	Hippopotamidae	Choeropsis liberiensis	B,2	NHM	35.8	27.8	22.2	18.3	1.61261	1.51913	J.-R.B.
Cetartiodactyla	Hippopotamidae	Choeropsis liberiensis	B0,3	MHN	33.3	28	23.1	18	1.44156	1.55556	J.-R.B.
Cetartiodactyla	Hippopotamidae	Choeropsis liberiensis	B0,4	FNS	38	27.45	22.6	18.3	1.68142	1.5	J.-R.B.
Cetartiodactyla	Hippopotamidae	Choeropsis liberiensis	B0,6	MRAC	34.8	26.5	22.3	15.2	1.56054	1.74342	J.-R.B.
Cetartiodactyla	Hippopotamidae	Choeropsis liberiensis	B1,1	MRAC	32.3	27.3	24.15	17.65	1.33747	1.54674	J.-R.B.
Cetartiodactyla	Hippopotamidae	Choeropsis liberiensis	B1,2	MRAC	33.6	30	23.3	18.1	1.44206	1.65746	J.-R.B.
Cetartiodactyla	Hippopotamidae	Choeropsis liberiensis	B1,4	NHM	36.3	29.3	21.3	19.7	1.70423	1.48731	J.-R.B.
Cetartiodactyla	Hippopotamidae	Choeropsis liberiensis	B2,1	NHM	35.5	27.6	23.8	19.1	1.4916	1.44503	J.-R.B.
Cetartiodactyla	Hippopotamidae	Choeropsis liberiensis	B3,1	MGHN	37.2	27.9	21.4	18.3	1.73832	1.52459	J.-R.B.
Cetartiodactyla	Hippopotamidae	Choeropsis liberiensis	B3,3	MFN	33.4	29.15	21.9	18.7	1.52511	1.55882	J.-R.B.
Cetartiodactyla	Hippopotamidae	Choeropsis liberiensis	CI,2	MNHN	34	27.7	22.2	20.1	1.53153	1.37811	J.-R.B.
Cetartiodactyla	Hippopotamidae	Choeropsis liberiensis	z,1	MNHN	33.1	25.1	18.4	16.2	1.79891	1.54938	J.-R.B.
Cetartiodactyla	Hippopotamidae	Choeropsis liberiensis	z,2	MNHN	35.8	30	23	19.2	1.55652	1.5625	J.-R.B.
Cetartiodactyla	Hippopotamidae	Choeropsis liberiensis	z,3	MNHN	36.25	25.1	22.8	19	1.58991	1.32105	J.-R.B.
Cetartiodactyla	Hippopotamidae	Choeropsis liberiensis	z,4	MNHN	35.3	29.5	18.8	15.8	1.87766	1.86709	J.-R.B.
Cetartiodactyla	Hippopotamidae	Choeropsis liberiensis	z,7	NHM	36	29	23.9	18.3	1.50628	1.5847	J.-R.B.
Cetartiodactyla	Hippopotamidae	Choeropsis liberiensis	z,8	NHM	33.8	28.8	23.8	16.95	1.42017	1.69912	J.-R.B.
Cetartiodactyla	Hippopotamidae	Choeropsis liberiensis	z,9	MRAC	32.8	25.6	16.9	18.9	1.94083	1.3545	J.-R.B.
Cetartiodactyla	Hippopotamidae	Choeropsis liberiensis	z10	MRAC	33.7	22.45	18.9	18.8	1.78307	1.19415	J.-R.B.
Cetartiodactyla	Hippopotamidae	Choeropsis liberiensis	z15	MHNB	32.6	28.8	20.7	15.8	1.57488	1.82278	J.-R.B.
Cetartiodactyla	Hippopotamidae	Hippopotamus amphibius	0,10	MHN	76.7	58.8	47.2	38.2	1.625	1.53927	J.-R.B.
Cetartiodactyla	Hippopotamidae	Hippopotamus amphibius	0,13	MHNB	74.3	53.75	39.4	33.8	1.88579	1.59024	J.-R.B.
Cetartiodactyla	Hippopotamidae	Hippopotamus amphibius	0,14	FNS	61.4	54.5	44.6	37.2	1.37668	1.46505	J.-R.B.
Cetartiodactyla	Hippopotamidae	Hippopotamus amphibius	0,15	FNS	66.6	56	32.7	35.4	2.0367	1.58192	J.-R.B.
Cetartiodactyla	Hippopotamidae	Hippopotamus amphibius	0,17	FNS	63.7	44.7	44.8	38	1.42188	1.17632	J.-R.B.
Cetartiodactyla	Hippopotamidae	Hippopotamus amphibius	0,18	MFN	77.5	57.05	51.8	41.5	1.49614	1.3747	J.-R.B.
Cetartiodactyla	Hippopotamidae	Hippopotamus amphibius	0,5	MGHN	69.55	53.35	36.7	33.5	1.8951	1.59254	J.-R.B.
Cetartiodactyla	Hippopotamidae	Hippopotamus amphibius	0,6	MGHN	79.7	57.7	39.9	38.8	1.99749	1.48711	J.-R.B.
Cetartiodactyla	Hippopotamidae	Hippopotamus amphibius	0,7	NHM	58.15	53.5	41.4	29	1.40459	1.84483	J.-R.B.
Cetartiodactyla	Hippopotamidae	Hippopotamus amphibius	0,9	MFN	79.2	53.5	44.2	39.5	1.79186	1.35443	J.-R.B.
Cetartiodactyla	Hippopotamidae	Hippopotamus amphibius	A0,3	MNHN	70.2	56.2	42.35	35.75	1.65762	1.57203	J.-R.B.
Cetartiodactyla	Hippopotamidae	Hippopotamus amphibius	A1,2	NHM	65.3	51.9	38.5	32.15	1.6961	1.61431	J.-R.B.
Cetartiodactyla	Hippopotamidae	Hippopotamus amphibius	Af,1	MGHN	67.65	60.2	49.1	33.5	1.3778	1.79701	J.-R.B.
Cetartiodactyla	Hippopotamidae	Hippopotamus amphibius	Af,2	MFN	66.6	51.5	42.24	30.9	1.5767	1.66667	J.-R.B.
Cetartiodactyla	Hippopotamidae	Hippopotamus amphibius	Af,3	MRAC	67.2	52.7	40.7	29.5	1.65111	1.78644	J.-R.B.
Cetartiodactyla	Hippopotamidae	Hippopotamus amphibius	Af,8	MFN	63	58.2	44.8	31.5	1.40625	1.84762	J.-R.B.
Cetartiodactyla	Hippopotamidae	Hippopotamus amphibius	Af,9	MFN	57.2	50.7	41.2	31.35	1.38835	1.61722	J.-R.B.
Cetartiodactyla	Hippopotamidae	Hippopotamus amphibius	C0,1	MGHN	67.5	54.4	38.1	38.3	1.77165	1.42037	J.-R.B.
Cetartiodactyla	Hippopotamidae	Hippopotamus amphibius	C0,2	MFN	68.7	51.2	36.4	29.9	1.88736	1.71237	J.-R.B.
Cetartiodactyla	Hippopotamidae	Hippopotamus amphibius	C1,1	NHM	76.7	57	42.1	41.4	1.82185	1.37681	J.-R.B.
Cetartiodactyla	Hippopotamidae	Hippopotamus amphibius	C2,1	NHM	65.6	53.4	39.5	38.5	1.66076	1.38701	J.-R.B.
Cetartiodactyla	Hippopotamidae	Hippopotamus amphibius	C4,1	NHM	68	58.4	49.8	38.7	1.36546	1.50904	J.-R.B.
Cetartiodactyla	Hippopotamidae	Hippopotamus amphibius	C4,3	MFN	64.7	53.7	37.9	32.6	1.70712	1.64724	J.-R.B.
Cetartiodactyla	Hippopotamidae	Hippopotamus amphibius	C4,4	MFN	61.2	53.9	40.9	32.3	1.49633	1.66873	J.-R.B.
Cetartiodactyla	Hippopotamidae	Hippopotamus amphibius	C4,6	MFN	61.9	53.5	40.35	37.4	1.53408	1.43048	J.-R.B.
Cetartiodactyla	Hippopotamidae	Hippopotamus amphibius	C5,2	MFN	68.8	59.3	42.7	34.5	1.61124	1.71884	J.-R.B.
Cetartiodactyla	Hippopotamidae	Hippopotamus amphibius	C8,1	MFN	70.3	54.45	40.1	36.2	1.75312	1.50414	J.-R.B.
Cetartiodactyla	Hippopotamidae	Hippopotamus amphibius	C9,1	MFN	79.1	48.7	38.7	34.9	2.04393	1.39542	J.-R.B.
Cetartiodactyla	Hippopotamidae	Hippopotamus amphibius	CI,3	MRAC	61.6	54.85	40.5	30.7	1.52099	1.78664	J.-R.B.
Cetartiodactyla	Hippopotamidae	Hippopotamus amphibius	D1,2	NHM	84.5	65.6	45.7	38.9	1.84902	1.68638	J.-R.B.
Cetartiodactyla	Hippopotamidae	Hippopotamus amphibius	D3,1	MFN	71	55.2	38.4	33.84	1.84896	1.63121	J.-R.B.
Cetartiodactyla	Hippopotamidae	Hippopotamus amphibius	D4,1	MFN	62.5	57.8	51.6	35.1	1.21124	1.64672	J.-R.B.
Cetartiodactyla	Hippopotamidae	Hippopotamus amphibius	E1,2	MNHN	67.4	54.7	43.8	33.2	1.53881	1.64759	J.-R.B.
Cetartiodactyla	Hippopotamidae	Hippopotamus amphibius	E1,4	MHN	69	53.7	47.6	32.2	1.44958	1.6677	J.-R.B.
Cetartiodactyla	Hippopotamidae	Hippopotamus amphibius	F0,1	MNHN	62.7	53.4	41.9	28.5	1.49642	1.87368	J.-R.B.
Cetartiodactyla	Hippopotamidae	Hippopotamus amphibius	F0,2	MNHN	66.2	56.1	48.8	33.6	1.35656	1.66964	J.-R.B.
Cetartiodactyla	Hippopotamidae	Hippopotamus amphibius	G1,2	FNS	63	50.25	42.7	34	1.47541	1.47794	J.-R.B.
Cetartiodactyla	Hippopotamidae	Hippopotamus amphibius	H1,1	MRAC	56.7	47.1	35.3	33.5	1.60623	1.40597	J.-R.B.
Cetartiodactyla	Hippopotamidae	Hippopotamus amphibius	H2,3	MRAC	70	50	38.4	32.2	1.82292	1.5528	J.-R.B.
Cetartiodactyla	Hippopotamidae	Hippopotamus amphibius	H3,1	MRAC	77.3	52.3	44.1	38	1.75283	1.37632	J.-R.B.
Cetartiodactyla	Hippopotamidae	Hippopotamus amphibius	H3,2	MRAC	64.7	56.2	44	34.7	1.47045	1.6196	J.-R.B.
Cetartiodactyla	Hippopotamidae	Hippopotamus amphibius	H5,1	MRAC	70.9	52.2	43.45	38.6	1.63176	1.35233	J.-R.B.
Cetartiodactyla	Hippopotamidae	Hippopotamus amphibius	I1,2	MRAC	65.6	54.2	40.2	36.7	1.63184	1.47684	J.-R.B.
Cetartiodactyla	Hippopotamidae	Hippopotamus amphibius	I1,3	MRAC	70.45	53.2	37.9	32.7	1.85884	1.62691	J.-R.B.
Cetartiodactyla	Hippopotamidae	Hippopotamus amphibius	I11,1	MRAC	76.5	48.7	37.2	37.9	2.05645	1.28496	J.-R.B.
Cetartiodactyla	Hippopotamidae	Hippopotamus amphibius	I2,1	MRAC	69	56.9	40.25	34.1	1.71429	1.66862	J.-R.B.
Cetartiodactyla	Hippopotamidae	Hippopotamus amphibius	I6,1	MRAC	72.8	48	43.2	33.3	1.68519	1.44144	J.-R.B.
Cetartiodactyla	Hippopotamidae	Hippopotamus amphibius	I7,1	MRAC	64.6	57.6	48.7	36.85	1.32649	1.56309	J.-R.B.
Cetartiodactyla	Hippopotamidae	Hippopotamus amphibius	J1,1	MRAC	83.1	60.7	49.6	43.2	1.6754	1.40509	J.-R.B.
Cetartiodactyla	Hippopotamidae	Hippopotamus amphibius	J10,1	NHM	75	50.8	40	36.3	1.875	1.39945	J.-R.B.
Cetartiodactyla	Hippopotamidae	Hippopotamus amphibius	J2,1	MRAC	79.1	58.1	46.6	40.8	1.69742	1.42402	J.-R.B.
Cetartiodactyla	Hippopotamidae	Hippopotamus amphibius	J4,1	MRAC	69.25	56.3	51.4	39.9	1.34728	1.41103	J.-R.B.
Cetartiodactyla	Hippopotamidae	Hippopotamus amphibius	J4,2	MRAC	66.8	51.2	42.6	36.5	1.56808	1.40274	J.-R.B.
Cetartiodactyla	Hippopotamidae	Hippopotamus amphibius	J5,1	MRAC	76.7	50.9	39.65	37.2	1.93443	1.36828	J.-R.B.
Cetartiodactyla	Hippopotamidae	Hippopotamus amphibius	J5,2	MRAC	69.8	48.6	43.75	35.5	1.59543	1.36901	J.-R.B.
Cetartiodactyla	Hippopotamidae	Hippopotamus amphibius	J6,1	MRAC	67.4	51.9	42.6	31.3	1.58216	1.65815	J.-R.B.
Cetartiodactyla	Hippopotamidae	Hippopotamus amphibius	J6,2	MRAC	71.2	50.7	42.2	32.4	1.6872	1.56481	J.-R.B.
Cetartiodactyla	Hippopotamidae	Hippopotamus amphibius	J6,3	MRAC	71	63.4	55.7	32.5	1.27469	1.95077	J.-R.B.
Cetartiodactyla	Hippopotamidae	Hippopotamus amphibius	J7,1	MRAC	78.3	48.5	38.5	36.7	2.03377	1.32153	J.-R.B.
Cetartiodactyla	Hippopotamidae	Hippopotamus amphibius	J7,2	MRAC	72.2	59.4	52.8	39.55	1.36742	1.5019	J.-R.B.
Cetartiodactyla	Hippopotamidae	Hippopotamus amphibius	K1,1	MRAC	65.1	56.1	45.2	36.5	1.44027	1.53699	J.-R.B.
Cetartiodactyla	Hippopotamidae	Hippopotamus amphibius	K1,2	MRAC	62.8	54	45.9	30.7	1.36819	1.75896	J.-R.B.
Cetartiodactyla	Hippopotamidae	Hippopotamus amphibius	K1,3	MRAC	64	53.8	48.2	35.5	1.3278	1.51549	J.-R.B.
Cetartiodactyla	Hippopotamidae	Hippopotamus amphibius	K2,1	MRAC	59.3	50.5	42.3	35.1	1.40189	1.43875	J.-R.B.
Cetartiodactyla	Hippopotamidae	Hippopotamus amphibius	K4,10	MRAC	71.55	56.8	39.9	36.8	1.79323	1.54348	J.-R.B.
Cetartiodactyla	Hippopotamidae	Hippopotamus amphibius	K4,12	MRAC	64.7	50.1	35.1	36.5	1.8433	1.3726	J.-R.B.
Cetartiodactyla	Hippopotamidae	Hippopotamus amphibius	K4,13	MRAC	64.5	51.4	42.6	36.9	1.51408	1.39295	J.-R.B.
Cetartiodactyla	Hippopotamidae	Hippopotamus amphibius	K4,14	MRAC	70.6	53.4	39.4	39.1	1.79188	1.36573	J.-R.B.
Cetartiodactyla	Hippopotamidae	Hippopotamus amphibius	K4,15	MRAC	61.4	47.8	41.2	34.2	1.49029	1.39766	J.-R.B.
Cetartiodactyla	Hippopotamidae	Hippopotamus amphibius	K4,16	MRAC	69.5	46.8	38	35.6	1.82895	1.31461	J.-R.B.
Cetartiodactyla	Hippopotamidae	Hippopotamus amphibius	K4,17	MRAC	58.35	53.2	43.8	32.6	1.33219	1.6319	J.-R.B.
Cetartiodactyla	Hippopotamidae	Hippopotamus amphibius	K4,18	MRAC	69.7	55.85	41.8	36.4	1.66746	1.53434	J.-R.B.
Cetartiodactyla	Hippopotamidae	Hippopotamus amphibius	K4,2	MRAC	70.5	56.5	39.2	36.95	1.79847	1.52909	J.-R.B.
Cetartiodactyla	Hippopotamidae	Hippopotamus amphibius	K4,4	MRAC	61.1	46.8	40.1	35.05	1.52369	1.33524	J.-R.B.
Cetartiodactyla	Hippopotamidae	Hippopotamus amphibius	K4,5	MRAC	68.6	41.85	32.3	36.45	2.12384	1.14815	J.-R.B.
Cetartiodactyla	Hippopotamidae	Hippopotamus amphibius	K4,6	MRAC	66.1	54.25	47.7	35.9	1.38574	1.51114	J.-R.B.
Cetartiodactyla	Hippopotamidae	Hippopotamus amphibius	K4,9	MRAC	78.7	47.2	35	33.4	2.24857	1.41317	J.-R.B.
Cetartiodactyla	Hippopotamidae	Hippopotamus amphibius	L1,1	MRAC	81	63.2	48.7	40	1.66324	1.58	J.-R.B.
Cetartiodactyla	Hippopotamidae	Hippopotamus amphibius	M2,1	MFN	57.7	53	44	34.6	1.31136	1.53179	J.-R.B.
Cetartiodactyla	Hippopotamidae	Hippopotamus amphibius	M2,2	MFN	67.6	56.5	45.8	32.4	1.47598	1.74383	J.-R.B.
Cetartiodactyla	Hippopotamidae	Hippopotamus amphibius	M3,1	MRAC	56.7	54.3	44.9	25.8	1.26281	2.10465	J.-R.B.
Cetartiodactyla	Hippopotamidae	Hippopotamus amphibius	N1,1	MFN	63.2	50.7	45.1	40.6	1.40133	1.24877	J.-R.B.
Cetartiodactyla	Hippopotamidae	Hippopotamus amphibius	N1,3	MFN	68	59.5	47.6	36.4	1.42857	1.63462	J.-R.B.
Cetartiodactyla	Hippopotamidae	Hippopotamus amphibius	N2,2	MFN	65.9	55.6	47.35	29.4	1.39176	1.89116	J.-R.B.
Cetartiodactyla	Hippopotamidae	Hippopotamus amphibius	N3,2	MFN	70.8	60.85	41.3	37.2	1.71429	1.63575	J.-R.B.
Cetartiodactyla	Hippopotamidae	Hippopotamus amphibius	N4,1	MFN	64	55.2	46.4	29.2	1.37931	1.89041	J.-R.B.
Cetartiodactyla	Hippopotamidae	Hippopotamus amphibius	N4,2	MFN	68.9	49.6	34.45	31.3	2	1.58466	J.-R.B.
Cetartiodactyla	Hippopotamidae	Hippopotamus amphibius	N5,2	MGHN	75.1	53	40.7	33.7	1.84521	1.5727	J.-R.B.
Cetartiodactyla	Hippopotamidae	Hippopotamus amphibius	N6,1	FNS	67.9	55.4	48	33	1.41458	1.67879	J.-R.B.
Cetartiodactyla	Hippopotamidae	Hippopotamus amphibius	NEAf2	FNS	58.5	49.5	34.55	33.25	1.6932	1.48872	J.-R.B.
Cetartiodactyla	Hippopotamidae	Hippopotamus amphibius	O1,1	FNS	70.1	58.2	54.2	39.1	1.29336	1.48849	J.-R.B.
Cetartiodactyla	Hippopotamidae	Hippopotamus amphibius	O1,2	MFN	79.3	57.4	45.3	40	1.75055	1.435	J.-R.B.
Cetartiodactyla	Hippopotamidae	Hippopotamus amphibius	OP,1	MRAC	72.1	54.2	49.6	36.05	1.45363	1.50347	J.-R.B.
Cetartiodactyla	Hippopotamidae	Hippopotamus amphibius	P1,1	MHN	63.7	52.7	49.6	36.5	1.28427	1.44384	J.-R.B.
Cetartiodactyla	Hippopotamidae	Hippopotamus amphibius	P1,2	MHN	79.1	52.2	39.9	42.1	1.98246	1.2399	J.-R.B.
Cetartiodactyla	Hippopotamidae	Hippopotamus amphibius	P1,3	MFN	80.3	68.7	47.5	44.7	1.69053	1.53691	J.-R.B.
Cetartiodactyla	Hippopotamidae	Hippopotamus amphibius	Q1,2	NHM	68.75	59.3	40.8	37.05	1.68505	1.60054	J.-R.B.
Cetartiodactyla	Hippopotamidae	Hippopotamus amphibius	Q1,3	NHM	70.7	49	39.9	43.6	1.77193	1.12385	J.-R.B.
Cetartiodactyla	Hippopotamidae	Hippopotamus amphibius	Q1,4	NHM	66.1	51.3	36.7	34.9	1.80109	1.46991	J.-R.B.
Cetartiodactyla	Hippopotamidae	Hippopotamus amphibius	RDC,1	MRAC	72.1	59	42.1	39.8	1.71259	1.48241	J.-R.B.
Cetartiodactyla	Hippopotamidae	Hippopotamus amphibius	RDC,3	MRAC	65.7	51.5	47.3	32.7	1.38901	1.57492	J.-R.B.
Cetartiodactyla	Hippopotamidae	Hippopotamus amphibius	RDC,4	MRAC	68.5	50.3	36.6	37.9	1.87158	1.32718	J.-R.B.
Cetartiodactyla	Hippopotamidae	Hippopotamus amphibius	RDC,5	MRAC	61.3	49.95	35.9	34.4	1.70752	1.45203	J.-R.B.
Cetartiodactyla	Hippopotamidae	Hippopotamus amphibius	RDC,6	MRAC	72.1	53.55	39.35	37.2	1.83227	1.43952	J.-R.B.
Cetartiodactyla	Hippopotamidae	Hippopotamus amphibius	RDC,7	MRAC	71	51.5	42.3	33	1.67849	1.56061	J.-R.B.
Cetartiodactyla	Hippopotamidae	Hippopotamus amphibius	S2,1	MFN	77.9	53.4	39.7	33.75	1.96222	1.58222	J.-R.B.
Cetartiodactyla	Hippopotamidae	Hippopotamus amphibius	S2,3	MFN	74.9	53.55	41.1	35.6	1.82238	1.50421	J.-R.B.
Cetartiodactyla	Hippopotamidae	Hippopotamus amphibius	T3,1	MGHN	78.1	56.6	50	36.2	1.562	1.56354	J.-R.B.
Cetartiodactyla	Hippopotamidae	Hippopotamus amphibius	T3,3	NHM	71.5	60.9	55.2	40.4	1.29529	1.50743	J.-R.B.
Cetartiodactyla	Hippopotamidae	Hippopotamus amphibius	T5,1	MFN	65.6	54	46	35.9	1.42609	1.50418	J.-R.B.
Cetartiodactyla	Hippopotamidae	Hippopotamus amphibius	Tz,1	MFN	80.3	59.6	50.1	36.5	1.60279	1.63288	J.-R.B.
Cetartiodactyla	Hippopotamidae	Hippopotamus amphibius	WAf,2	NHM	71.9	57.7	48.6	33.5	1.47942	1.72239	J.-R.B.
Cetartiodactyla	Hippopotamidae	Hippopotamus amphibius	z17	FNS	66.1	54.5	50.7	39.8	1.30375	1.36935	J.-R.B.
Cetartiodactyla	Hippopotamidae	Hippopotamus amphibius	z18	FNS	74.8	61.15	48.35	40.8	1.54705	1.49877	J.-R.B.
Cetartiodactyla	Suidae	Hylochoerus meinertzhageni	47.68	NHM	44.1	20.6	12.7	11.7	3.47244	1.76068	A.S., J.-R.B.
Cetartiodactyla	Suidae	Hylochoerus meinertzhageni	83	MHNB	40.4	20.4	13.9	12.1	2.91697	1.68595	A.S., J.-R.B.
Cetartiodactyla	Suidae	Hylochoerus meinertzhageni	85	MHNB	44.6	21.5	14.2	11.9	3.14085	1.80672	A.S., J.-R.B.
Cetartiodactyla	Suidae	Hylochoerus meinertzhageni	603	MRAC	40.1	19.7	12.7	11.3	3.15748	1.75111	A.S., J.-R.B.
Cetartiodactyla	Suidae	Hylochoerus meinertzhageni	2226	MRAC	48.5	21.5	15.3	9.8	3.16993	2.19388	A.S., J.-R.B.
Cetartiodactyla	Suidae	Hylochoerus meinertzhageni	2229	MRAC	49	20.4	15.6	10.6	3.14103	1.91981	A.S., J.-R.B.
Cetartiodactyla	Suidae	Hylochoerus meinertzhageni	2490	MRAC	49.3	19	14.5	8.5	3.4	2.23529	A.S., J.-R.B.
Cetartiodactyla	Suidae	Hylochoerus meinertzhageni	2491	MRAC	47.7	17.9	12.2	11.7	3.92593	1.52991	A.S., J.-R.B.
Cetartiodactyla	Suidae	Hylochoerus meinertzhageni	2537	MRAC	42.3	24.2	16.1	10.5	2.62422	2.3	A.S., J.-R.B.
Cetartiodactyla	Suidae	Hylochoerus meinertzhageni	2721	MRAC	47	22.6	15.7	11.5	2.99363	1.96522	A.S., J.-R.B.
Cetartiodactyla	Suidae	Hylochoerus meinertzhageni	2908	MRAC	46.3	25.1	15.1	12.3	3.06623	2.04065	A.S., J.-R.B.
Cetartiodactyla	Suidae	Hylochoerus meinertzhageni	3869	MRAC	47.2	21.9	14.8	11	3.18919	1.99091	A.S., J.-R.B.
Cetartiodactyla	Suidae	Hylochoerus meinertzhageni	4289	MRAC	46.3	26.2	14.5	9.6	3.1931	2.72917	A.S., J.-R.B.
Cetartiodactyla	Suidae	Hylochoerus meinertzhageni	4290	MRAC	45.7	22.6	14.8	11.9	3.08784	1.89916	A.S., J.-R.B.
Cetartiodactyla	Suidae	Hylochoerus meinertzhageni	4291	MRAC	42.7	17.8	13.4	8.5	3.1985	2.09412	A.S., J.-R.B.
Cetartiodactyla	Suidae	Hylochoerus meinertzhageni	6422	FNS	47.9	21	13.8	9.5	3.47101	2.21053	A.S., J.-R.B.
Cetartiodactyla	Suidae	Hylochoerus meinertzhageni	10460	MRAC	46.9	21.3	14.8	10.1	3.16892	2.10891	A.S., J.-R.B.
Cetartiodactyla	Suidae	Hylochoerus meinertzhageni	13842	MRAC	39.8	22.3	14.4	10	2.76389	2.23	A.S., J.-R.B.
Cetartiodactyla	Suidae	Hylochoerus meinertzhageni	14002	MRAC	42.7	21.9	14.2	14.1	3.00352	1.55319	A.S., J.-R.B.
Cetartiodactyla	Suidae	Hylochoerus meinertzhageni	15725	MRAC	45.7	22	15.4	12.3	2.96753	1.78862	A.S., J.-R.B.
Cetartiodactyla	Suidae	Hylochoerus meinertzhageni	15743	MRAC	42.2	24.6	15.8	11.3	2.66772	2.17699	A.S., J.-R.B.
Cetartiodactyla	Suidae	Hylochoerus meinertzhageni	16833	MRAC	40.9	21.3	13.8	10.3	2.96377	2.06796	A.S., J.-R.B.
Cetartiodactyla	Suidae	Hylochoerus meinertzhageni	37446	MRAC	25.9	28.7	17.6	12.1	1.47578	2.3719	A.S., J.-R.B.
Cetartiodactyla	Suidae	Hylochoerus meinertzhageni	39651	MFN	43.3	22	16	9.7	2.70625	2.26289	A.S., J.-R.B.
Cetartiodactyla	Suidae	Hylochoerus meinertzhageni	39652	MFN	46.5	22.9	16.9	12.8	2.74852	1.78906	A.S., J.-R.B.
Cetartiodactyla	Suidae	Hylochoerus meinertzhageni	39653	MFN	38.7	22.3	14.4	8.9	2.6875	2.50562	A.S., J.-R.B.
Cetartiodactyla	Suidae	Hylochoerus meinertzhageni	83342	MFN	38	20.8	15.4	11.5	2.46753	1.8087	A.S., J.-R.B.
Cetartiodactyla	Suidae	Hylochoerus meinertzhageni	B 1 (1998-1792)	MNHN	41.8	23.5	15.3	10.9	2.73203	2.15596	A.S., J.-R.B.
Cetartiodactyla	Suidae	Hylochoerus meinertzhageni	1914.4.16.1	NHM	45.2	14.8	13.9	9.3	3.2518	1.5914	A.S., J.-R.B.
Cetartiodactyla	Suidae	Hylochoerus meinertzhageni	1930-402	MNHN	37.6	25.2	14.2	16.2	2.64789	1.55556	A.S., J.-R.B.
Cetartiodactyla	Suidae	Hylochoerus meinertzhageni	1930-403	MNHN	33.7	26	16	14.5	2.10625	1.7931	A.S., J.-R.B.
Cetartiodactyla	Suidae	Hylochoerus meinertzhageni	1937.3.12.1	NHM	40.2	18.5	13.4	11.6	3	1.59483	A.S., J.-R.B.
Cetartiodactyla	Suidae	Hylochoerus meinertzhageni	1951-207	MNHN	47.6	22	15	16.7	3.17333	1.31737	A.S., J.-R.B.
Cetartiodactyla	Suidae	Hylochoerus meinertzhageni	34.4.1.232	NHM	50.7	19	15.3	18.4	3.31373	1.03261	A.S., J.-R.B.
Cetartiodactyla	Suidae	Hylochoerus meinertzhageni	4.11.5.14	NHM	39.8	20.8	16	13.1	2.4875	1.58779	A.S., J.-R.B.
Cetartiodactyla	Suidae	Hylochoerus meinertzhageni	63.600.414	NHM	45.6	21	14.7	11.7	3.10204	1.79487	A.S., J.-R.B.
Cetartiodactyla	Suidae	Hylochoerus meinertzhageni	63.604.417	NHM	46.5	22.2	14.5	10.2	3.2069	2.17647	A.S., J.-R.B.
Cetartiodactyla	Suidae	Hylochoerus meinertzhageni	63.606.419	NHM	46.8	22.5	15.3	10.9	3.05882	2.06422	A.S., J.-R.B.
Cetartiodactyla	Suidae	Hylochoerus meinertzhageni	63.617.430	NHM	43.7	19.3	15.4	8.9	2.83766	2.16854	A.S., J.-R.B.
Cetartiodactyla	Suidae	Hylochoerus meinertzhageni	84 B	MHNB	45.6	20.5	14.5	10.6	3.14483	1.93396	A.S., J.-R.B.
Cetartiodactyla	Suidae	Potamochoerus larvatus	62.1138	NHM	34.1	18.7	14.8	12.6	2.30405	1.48413	A.S., J.-R.B.
Cetartiodactyla	Suidae	Potamochoerus larvatus	66.512	NHM	32.7	18.9	12.2	12.5	2.68033	1.512	A.S., J.-R.B.
Cetartiodactyla	Suidae	Potamochoerus larvatus	66.514	NHM	36	19.4	13.4	13.5	2.68657	1.43704	A.S., J.-R.B.
Cetartiodactyla	Suidae	Potamochoerus larvatus	66.515	NHM	35	20	13.7	14	2.55474	1.43369	A.S., J.-R.B.
Cetartiodactyla	Suidae	Potamochoerus larvatus	76.406	NHM	27.9	16.5	14.2	13.2	1.96479	1.25475	A.S., J.-R.B.
Cetartiodactyla	Suidae	Potamochoerus larvatus	407	FNS	34	19.5	11.8	12.9	2.88136	1.51163	A.S., J.-R.B.
Cetartiodactyla	Suidae	Potamochoerus larvatus	920	MRAC	32.7	21	14.3	14.1	2.28671	1.48936	A.S., J.-R.B.
Cetartiodactyla	Suidae	Potamochoerus larvatus	1654	MHNB	33	19	13.8	13.8	2.3913	1.37681	A.S., J.-R.B.
Cetartiodactyla	Suidae	Potamochoerus larvatus	2699	MRAC	38.2	21.7	16	16.3	2.3875	1.33129	A.S., J.-R.B.
Cetartiodactyla	Suidae	Potamochoerus larvatus	3611	MRAC	33.5	21.5	13.1	15.9	2.55725	1.3522	A.S., J.-R.B.
Cetartiodactyla	Suidae	Potamochoerus larvatus	3671	MRAC	40.7	22.3	16.4	17	2.48171	1.31176	A.S., J.-R.B.
Cetartiodactyla	Suidae	Potamochoerus larvatus	6005	MRAC	31.5	19.9	14.5	14	2.17241	1.42143	A.S., J.-R.B.
Cetartiodactyla	Suidae	Potamochoerus larvatus	6749	MNHN	30.3	21.5	14.1	13.4	2.14894	1.60448	A.S., J.-R.B.
Cetartiodactyla	Suidae	Potamochoerus larvatus	11223	MRAC	42.5	21.6	17.6	18.1	2.41477	1.19337	A.S., J.-R.B.
Cetartiodactyla	Suidae	Potamochoerus larvatus	12803	MRAC	35.5	20.5	14.6	13.6	2.43986	1.51292	A.S., J.-R.B.
Cetartiodactyla	Suidae	Potamochoerus larvatus	12804	MRAC	32	18.9	14.2	14.4	2.25352	1.3125	A.S., J.-R.B.
Cetartiodactyla	Suidae	Potamochoerus larvatus	14735	MRAC	35.4	21.7	16.5	15.1	2.14545	1.43709	A.S., J.-R.B.
Cetartiodactyla	Suidae	Potamochoerus larvatus	16170	FNS	30.8	16.9	14.7	13.9	2.09184	1.21583	A.S., J.-R.B.
Cetartiodactyla	Suidae	Potamochoerus larvatus	18649	MRAC	35.5	21.1	15.4	14.6	2.30519	1.44521	A.S., J.-R.B.
Cetartiodactyla	Suidae	Potamochoerus larvatus	18650	MRAC	34.6	24.9	16.8	16.8	2.05952	1.48214	A.S., J.-R.B.
Cetartiodactyla	Suidae	Potamochoerus larvatus	19225	MRAC	34.6	20.9	15.4	14.6	2.24675	1.43643	A.S., J.-R.B.
Cetartiodactyla	Suidae	Potamochoerus larvatus	19226	MRAC	34	20.7	13.6	14	2.5	1.47857	A.S., J.-R.B.
Cetartiodactyla	Suidae	Potamochoerus larvatus	22266	MRAC	36.2	22	13.6	15.3	2.66176	1.43791	A.S., J.-R.B.
Cetartiodactyla	Suidae	Potamochoerus larvatus	25422	MRAC	35.7	23.3	19	16.6	1.87895	1.40361	A.S., J.-R.B.
Cetartiodactyla	Suidae	Potamochoerus larvatus	25432	MRAC	31.2	21.5	15.9	15	1.96226	1.43333	A.S., J.-R.B.
Cetartiodactyla	Suidae	Potamochoerus larvatus	33245	MRAC	37	22.1	15.7	15.6	2.35669	1.41667	A.S., J.-R.B.
Cetartiodactyla	Suidae	Potamochoerus larvatus	34215	MRAC	34.7	18.5	13.5	13.3	2.57037	1.39098	A.S., J.-R.B.
Cetartiodactyla	Suidae	Potamochoerus larvatus	35603	MRAC	36.3	21.6	14.4	15.4	2.52083	1.4026	A.S., J.-R.B.
Cetartiodactyla	Suidae	Potamochoerus larvatus	35727	MRAC	32.1	20.5	14.9	14	2.15436	1.46429	A.S., J.-R.B.
Cetartiodactyla	Suidae	Potamochoerus larvatus	64507	MFN	32.7	19.3	15.1	14.2	2.16225	1.35915	A.S., J.-R.B.
Cetartiodactyla	Suidae	Potamochoerus larvatus	70599	FNS	33.4	19	14.9	13.7	2.24161	1.38686	A.S., J.-R.B.
Cetartiodactyla	Suidae	Potamochoerus larvatus	77257	FNS	38.1	21.6	17.2	14.6	2.21512	1.47945	A.S., J.-R.B.
Cetartiodactyla	Suidae	Potamochoerus larvatus	12.7.2.9	NHM	34.3	18.8	12.4	11.7	2.76613	1.60684	A.S., J.-R.B.
Cetartiodactyla	Suidae	Potamochoerus larvatus	1862.3.30.3	NHM	34	19.1	16.2	13	2.09877	1.4749	A.S., J.-R.B.
Cetartiodactyla	Suidae	Potamochoerus larvatus	1901-122	MNHN	33.1	19.4	14.2	13.2	2.33099	1.4697	A.S., J.-R.B.
Cetartiodactyla	Suidae	Potamochoerus larvatus	1901-123	MNHN	35.6	18	12.3	13.6	2.89431	1.32353	A.S., J.-R.B.
Cetartiodactyla	Suidae	Potamochoerus larvatus	1906-101	MNHN	38.5	20.6	14.5	14.5	2.65517	1.42069	A.S., J.-R.B.
Cetartiodactyla	Suidae	Potamochoerus larvatus	1913-451	MNHN	31.5	18	13.8	13.3	2.28261	1.35338	A.S., J.-R.B.
Cetartiodactyla	Suidae	Potamochoerus larvatus	1921-300	MNHN	36.6	17.8	14.1	13.8	2.59574	1.28986	A.S., J.-R.B.
Cetartiodactyla	Suidae	Potamochoerus larvatus	1931-106	MNHN	34.6	20	15	14.6	2.30667	1.36986	A.S., J.-R.B.
Cetartiodactyla	Suidae	Potamochoerus larvatus	1944-140	MNHN	33.3	20.5	14.3	13.4	2.32867	1.52985	A.S., J.-R.B.
Cetartiodactyla	Suidae	Potamochoerus larvatus	1945-52	MNHN	32.7	19.8	12.4	12.6	2.6371	1.57143	A.S., J.-R.B.
Cetartiodactyla	Suidae	Potamochoerus larvatus	1948-633	MNHN	32.3	19	14.9	14.8	2.16779	1.28378	A.S., J.-R.B.
Cetartiodactyla	Suidae	Potamochoerus larvatus	1948-634	MNHN	37	19.5	14.1	14.5	2.62411	1.34483	A.S., J.-R.B.
Cetartiodactyla	Suidae	Potamochoerus larvatus	1948-635	MNHN	35	19.6	14.1	14.5	2.48227	1.35172	A.S., J.-R.B.
Cetartiodactyla	Suidae	Potamochoerus larvatus	25.12.7.1	NHM	29.6	20.3	14.8	13.7	2	1.48175	A.S., J.-R.B.
Cetartiodactyla	Suidae	Potamochoerus larvatus	25.12.7.2	NHM	29.9	20.6	14.4	13	2.08362	1.58462	A.S., J.-R.B.
Cetartiodactyla	Suidae	Potamochoerus larvatus	25.12.7.3	NHM	34.8	21.4	14.1	14	2.46454	1.52857	A.S., J.-R.B.
Cetartiodactyla	Suidae	Potamochoerus larvatus	25.12.7.4	NHM	29.9	20.6	14.4	13	2.08362	1.58462	A.S., J.-R.B.
Cetartiodactyla	Suidae	Potamochoerus larvatus	29.11.3.42	NHM	29	20.4	14.7	14.5	1.97279	1.41176	A.S., J.-R.B.
Cetartiodactyla	Suidae	Potamochoerus larvatus	3.6.4.2	NHM	34.5	17.1	12.4	11.4	2.78226	1.5	A.S., J.-R.B.
Cetartiodactyla	Suidae	Potamochoerus larvatus	31.11.1.162	NHM	29.2	18.6	13.1	13.2	2.22901	1.40909	A.S., J.-R.B.
Cetartiodactyla	Suidae	Potamochoerus larvatus	34.4.1.235	NHM	29.2	17.5	12.6	12.5	2.31746	1.4	A.S., J.-R.B.
Cetartiodactyla	Suidae	Potamochoerus larvatus	34.6.2.87	NHM	35.4	19.5	14.8	13.2	2.39189	1.47727	A.S., J.-R.B.
Cetartiodactyla	Suidae	Potamochoerus larvatus	35.1.8.352	NHM	32.5	16.7	12.8	11.9	2.53906	1.40336	A.S., J.-R.B.
Cetartiodactyla	Suidae	Potamochoerus larvatus	36.3.14.40	NHM	28.7	19.4	15.2	14.4	1.88816	1.34722	A.S., J.-R.B.
Cetartiodactyla	Suidae	Potamochoerus larvatus	36.3.14.41	NHM	29.2	17	12.1	12.6	2.41322	1.34921	A.S., J.-R.B.
Cetartiodactyla	Suidae	Potamochoerus larvatus	36.3.14.43	NHM	32.8	20.4	15.7	16.1	2.08599	1.26708	A.S., J.-R.B.
Cetartiodactyla	Suidae	Potamochoerus larvatus	36.5.20.33	NHM	35	20	13	13.2	2.69231	1.51515	A.S., J.-R.B.
Cetartiodactyla	Suidae	Potamochoerus larvatus	36.5.20.34	NHM	32.5	17.4	13.3	12.1	2.43985	1.44398	A.S., J.-R.B.
Cetartiodactyla	Suidae	Potamochoerus larvatus	38.4.21.15	NHM	33	17.1	12.6	11.3	2.61905	1.51327	A.S., J.-R.B.
Cetartiodactyla	Suidae	Potamochoerus larvatus	61.8.9.83	NHM	36.1	21.4	15.9	15.4	2.27044	1.38961	A.S., J.-R.B.
Cetartiodactyla	Suidae	Potamochoerus larvatus	61.8.9.83.10423	NHM	34.4	19.1	14.5	12.8	2.37241	1.49219	A.S., J.-R.B.
Cetartiodactyla	Suidae	Potamochoerus larvatus	74.10.9	NHM	34.2	17.6	15.3	14.4	2.23529	1.22648	A.S., J.-R.B.
Cetartiodactyla	Suidae	Potamochoerus larvatus	74.10.9.1.1659	NHM	36.5	16.6	12.6	12.5	2.89683	1.328	A.S., J.-R.B.
Cetartiodactyla	Suidae	Potamochoerus larvatus	8306M552	MRAC	38.2	20.3	14.9	14.1	2.56376	1.43972	A.S., J.-R.B.
Cetartiodactyla	Suidae	Potamochoerus larvatus	97.9.1.162	NHM	35.3	16	12.6	12.2	2.80159	1.31148	A.S., J.-R.B.
Cetartiodactyla	Suidae	Potamochoerus larvatus	SN Mada 1	MNHN	34.7	18	13	12.7	2.66923	1.41732	A.S., J.-R.B.
Cetartiodactyla	Suidae	Potamochoerus larvatus	SN Mada 2	MNHN	32.7	18.8	12.7	12.3	2.5748	1.52846	A.S., J.-R.B.
Cetartiodactyla	Suidae	Potamochoerus larvatus	SN Mada 4	MNHN	30.4	16.3	11.3	13.4	2.69027	1.21642	A.S., J.-R.B.
Cetartiodactyla	Suidae	Potamochoerus larvatus	White Nile	NHM	35.3	19.6	13.5	13.8	2.61481	1.42029	A.S., J.-R.B.
Cetartiodactyla	Suidae	Potamochoerus porcus	76.1803	NHM	26.9	22.2	15.2	12.6	1.76974	1.7619	A.S., J.-R.B.
Cetartiodactyla	Suidae	Potamochoerus porcus	1912	MRAC	33.3	23.8	19	17.3	1.75263	1.37572	A.S., J.-R.B.
Cetartiodactyla	Suidae	Potamochoerus porcus	1913	MRAC	35.4	21.7	18.2	15.8	1.94505	1.37342	A.S., J.-R.B.
Cetartiodactyla	Suidae	Potamochoerus porcus	1924	MRAC	30.1	18.9	12.5	12.6	2.408	1.5	A.S., J.-R.B.
Cetartiodactyla	Suidae	Potamochoerus porcus	2320	MRAC	28.3	18.7	13.8	13.3	2.05072	1.40602	A.S., J.-R.B.
Cetartiodactyla	Suidae	Potamochoerus porcus	2322	MRAC	31	19.5	14.4	11.5	2.15278	1.69565	A.S., J.-R.B.
Cetartiodactyla	Suidae	Potamochoerus porcus	2799	FNS	28.9	18.8	14.3	12.2	2.02098	1.54098	A.S., J.-R.B.
Cetartiodactyla	Suidae	Potamochoerus porcus	2909	MRAC	31.9	19.4	14.4	13.8	2.21528	1.4058	A.S., J.-R.B.
Cetartiodactyla	Suidae	Potamochoerus porcus	2940	MRAC	34.6	23.4	19.2	16.2	1.80208	1.44444	A.S., J.-R.B.
Cetartiodactyla	Suidae	Potamochoerus porcus	2941	MRAC	32.5	22.2	18	15.6	1.80556	1.42308	A.S., J.-R.B.
Cetartiodactyla	Suidae	Potamochoerus porcus	4293	MRAC	34.9	22.5	17.4	15.8	2.00575	1.42405	A.S., J.-R.B.
Cetartiodactyla	Suidae	Potamochoerus porcus	5801	MRAC	30.6	18.6	16.9	15.3	1.81065	1.21569	A.S., J.-R.B.
Cetartiodactyla	Suidae	Potamochoerus porcus	5804	MRAC	30.8	21.7	17.3	15.3	1.78035	1.4183	A.S., J.-R.B.
Cetartiodactyla	Suidae	Potamochoerus porcus	5805	MRAC	29.6	21.6	16.2	15.7	1.82716	1.3758	A.S., J.-R.B.
Cetartiodactyla	Suidae	Potamochoerus porcus	5806	MRAC	33.9	22.4	17.7	15.1	1.91525	1.48344	A.S., J.-R.B.
Cetartiodactyla	Suidae	Potamochoerus porcus	6424	FNS	32.8	21.3	17.1	15.5	1.91813	1.37419	A.S., J.-R.B.
Cetartiodactyla	Suidae	Potamochoerus porcus	8245	MRAC	37.9	22	13.9	16.9	2.72662	1.30178	A.S., J.-R.B.
Cetartiodactyla	Suidae	Potamochoerus porcus	10075	MRAC	32.6	20.9	16.3	16.1	2	1.29814	A.S., J.-R.B.
Cetartiodactyla	Suidae	Potamochoerus porcus	10193	MRAC	34.2	18.1	14.2	14.1	2.40845	1.28369	A.S., J.-R.B.
Cetartiodactyla	Suidae	Potamochoerus porcus	12988	MFN	37.9	19.5	16.1	13.7	2.35404	1.42336	A.S., J.-R.B.
Cetartiodactyla	Suidae	Potamochoerus porcus	14514	MRAC	27.5	18.1	14.1	13.6	1.95035	1.33088	A.S., J.-R.B.
Cetartiodactyla	Suidae	Potamochoerus porcus	14932	MRAC	32.9	20.9	15.5	15.4	2.12258	1.35714	A.S., J.-R.B.
Cetartiodactyla	Suidae	Potamochoerus porcus	16091	MRAC	32.1	19.4	16.2	14.8	1.98148	1.31081	A.S., J.-R.B.
Cetartiodactyla	Suidae	Potamochoerus porcus	33105	MRAC	34.3	21.9	16.7	15.9	2.05389	1.37736	A.S., J.-R.B.
Cetartiodactyla	Suidae	Potamochoerus porcus	48096	MFN	33.2	21.9	15.8	16.4	2.10127	1.33232	A.S., J.-R.B.
Cetartiodactyla	Suidae	Potamochoerus porcus	64505	MFN	26.5	18.7	14.4	13.4	1.84028	1.39552	A.S., J.-R.B.
Cetartiodactyla	Suidae	Potamochoerus porcus	69927	MFN	29.7	19.9	16.2	14.6	1.83333	1.36301	A.S., J.-R.B.
Cetartiodactyla	Suidae	Potamochoerus porcus	69930	MFN	28.4	18.9	14.7	14.8	1.93197	1.27703	A.S., J.-R.B.
Cetartiodactyla	Suidae	Potamochoerus porcus	69938	MFN	35.8	21.2	16.7	13.9	2.14371	1.53069	A.S., J.-R.B.
Cetartiodactyla	Suidae	Potamochoerus porcus	69939	MFN	29.6	18.8	14.7	13	2.01361	1.44615	A.S., J.-R.B.
Cetartiodactyla	Suidae	Potamochoerus porcus	69961	MFN	29.8	20.1	16.2	15.4	1.83951	1.30519	A.S., J.-R.B.
Cetartiodactyla	Suidae	Potamochoerus porcus	1855-19	MNHN	31	18.5	15.3	13	2.02614	1.42308	A.S., J.-R.B.
Cetartiodactyla	Suidae	Potamochoerus porcus	1938-816	MNHN	32.6	20	16.3	14.7	2	1.36054	A.S., J.-R.B.
Cetartiodactyla	Suidae	Potamochoerus porcus	1938-817	MNHN	31.9	19.4	14.7	15.1	2.17007	1.28477	A.S., J.-R.B.
Cetartiodactyla	Suidae	Potamochoerus porcus	1938-818	MNHN	31.7	19.4	15.3	14.8	2.0719	1.31081	A.S., J.-R.B.
Cetartiodactyla	Suidae	Potamochoerus porcus	1944-234	MNHN	39	20	15	13	2.6	1.53846	A.S., J.-R.B.
Cetartiodactyla	Suidae	Potamochoerus porcus	1964-25	MNHN	33.7	20.2	15.4	13.5	2.18831	1.4963	A.S., J.-R.B.
Cetartiodactyla	Suidae	Potamochoerus porcus	1996-2518	MNHN	34.5	19.9	12.3	13.7	2.80488	1.45255	A.S., J.-R.B.
Cetartiodactyla	Suidae	Potamochoerus porcus	2001-2127	MNHN	32.2	19.7	13.5	13.3	2.38519	1.4812	A.S., J.-R.B.
Cetartiodactyla	Suidae	Potamochoerus porcus	8306M547	MRAC	30.9	21.7	17.5	16.5	1.76571	1.31515	A.S., J.-R.B.
Cetartiodactyla	Suidae	Potamochoerus porcus	SN Gabon 1	MNHN	32.3	17.8	12.6	11.6	2.56349	1.53448	A.S., J.-R.B.
Cetartiodactyla	Suidae	Potamochoerus sp.	1966	MFN	33.1	19.9	13.7	13.5	2.41606	1.47407	A.S., J.-R.B.
Cetartiodactyla	Suidae	Potamochoerus sp.	4783	MFN	31.1	19.6	15.1	14	2.0596	1.40502	A.S., J.-R.B.
Cetartiodactyla	Suidae	Potamochoerus sp.	SN ALR	MNHN	35.7	18	12.6	13.4	2.83333	1.34328	A.S., J.-R.B.
Cetartiodactyla	Suidae	Potamochoerus sp.	SN P1 n1	MNHN	37.2	19.7	13	12.7	2.86154	1.55118	A.S., J.-R.B.
Cetartiodactyla	Suidae	Potamochoerus sp.	SN P1 n2	MNHN	32.7	19.1	14.2	13.1	2.30282	1.45802	A.S., J.-R.B.
Cetartiodactyla	Suidae	Potamochoerus sp.	SN P1 n3	MNHN	34.9	17	11.9	13.4	2.93277	1.26866	A.S., J.-R.B.
Chiroptera	Pteropodidae	Dobsonia minor	138496	MVZ	1.29	2.205	2.84833	2.78667	0.452896	0.791268	M.E.Z., R.D., S.R.
Chiroptera	Pteropodidae	Dobsonia minor	138497	MVZ	1.28667	2.14167	2.78833	2.72833	0.461447	0.784973	M.E.Z., R.D., S.R.
Chiroptera	Pteropodidae	Dobsonia minor	138498	MVZ	1.15167	2.04667	2.80667	2.95167	0.410333	0.693394	M.E.Z., R.D., S.R.
Chiroptera	Pteropodidae	Dobsonia minor	138499	MVZ	1.14667	1.86167	2.60667	2.77333	0.439898	0.671274	M.E.Z., R.D., S.R.
Chiroptera	Pteropodidae	Dobsonia minor	140206	MVZ	1.21667	1.94833	2.72333	2.94	0.446756	0.662698	M.E.Z., R.D., S.R.
Chiroptera	Pteropodidae	Dobsonia minor	140207	MVZ	1.21	1.97333	2.79333	2.695	0.433174	0.73222	M.E.Z., R.D., S.R.
Chiroptera	Pteropodidae	Dobsonia minor	140208	MVZ	1.11333	1.94833	2.61333	2.63667	0.42602	0.738938	M.E.Z., R.D., S.R.
Chiroptera	Pteropodidae	Dobsonia minor	140209	MVZ	1.05	2.02	2.66833	2.85167	0.393504	0.708358	M.E.Z., R.D., S.R.
Chiroptera	Pteropodidae	Dobsonia minor	140210	MVZ	1.23	2.14667	2.845	2.73	0.432337	0.786325	M.E.Z., R.D., S.R.
Chiroptera	Pteropodidae	Dobsonia minor	140211	MVZ	1.27167	2.08833	2.78667	2.83167	0.45634	0.737493	M.E.Z., R.D., S.R.
Chiroptera	Pteropodidae	Dobsonia minor	141097	MVZ	1.13167	1.85667	2.195	2.43833	0.515566	0.761449	M.E.Z., R.D., S.R.
Chiroptera	Pteropodidae	Dobsonia minor	141098	MVZ	1.27333	1.94667	2.67	2.61833	0.476904	0.743475	M.E.Z., R.D., S.R.
Chiroptera	Pteropodidae	Dobsonia minor	141099	MVZ	1.07667	2.03	2.46167	2.73833	0.437373	0.741327	M.E.Z., R.D., S.R.
Chiroptera	Pteropodidae	Dobsonia minor	141101	MVZ	1.10833	2.07167	2.48	2.82333	0.446909	0.733766	M.E.Z., R.D., S.R.
Chiroptera	Pteropodidae	Dobsonia moluccensis	109745	MVZ	1.81167	3.325	3.68833	3.845	0.491188	0.864759	M.E.Z., R.D., S.R.
Chiroptera	Pteropodidae	Dobsonia moluccensis	109747	MVZ	1.73667	3.32333	4.005	4.01167	0.433625	0.828417	M.E.Z., R.D., S.R.
Chiroptera	Pteropodidae	Dobsonia moluccensis	109748	MVZ	1.51833	3.24833	3.88667	4.05	0.390652	0.802058	M.E.Z., R.D., S.R.
Chiroptera	Pteropodidae	Dobsonia moluccensis	129786	MVZ	2.45167	4.16	5.13333	4.95167	0.477597	0.840121	M.E.Z., R.D., S.R.
Chiroptera	Pteropodidae	Dobsonia moluccensis	138495	MVZ	2.29333	3.92167	4.48	4.85167	0.511905	0.808313	M.E.Z., R.D., S.R.
Chiroptera	Pteropodidae	Pteropus conspicillatus	126543	MVZ	2.39333	3.83833	4.83667	4.80333	0.494831	0.799098	M.E.Z., R.D., S.R.
Chiroptera	Pteropodidae	Pteropus conspicillatus	138494	MVZ	1.755	3.40833	4.825	4.46333	0.363731	0.76363	M.E.Z., R.D., S.R.
Chiroptera	Pteropodidae	Pteropus conspicillatus	140201	MVZ	1.53667	3.39167	4.555	4.38833	0.337358	0.772883	M.E.Z., R.D., S.R.
Chiroptera	Pteropodidae	Pteropus conspicillatus	140202	MVZ	1.79667	4.10667	5.16667	4.94	0.347742	0.831309	M.E.Z., R.D., S.R.
Chiroptera	Pteropodidae	Pteropus conspicillatus	140204	MVZ	1.83667	3.81833	4.91667	4.88667	0.373559	0.781378	M.E.Z., R.D., S.R.
Chiroptera	Pteropodidae	Pteropus conspicillatus	140205	MVZ	2.055	3.97667	4.99167	4.71333	0.411686	0.843706	M.E.Z., R.D., S.R.
Chiroptera	Pteropodidae	Pteropus conspicillatus	141009	MVZ	2.13833	4.045	5.175	4.81333	0.413205	0.840374	M.E.Z., R.D., S.R.
Chiroptera	Pteropodidae	Pteropus conspicillatus	141010	MVZ	1.98667	4.26833	5.24333	4.93667	0.378894	0.864619	M.E.Z., R.D., S.R.
Chiroptera	Pteropodidae	Pteropus conspicillatus	141014	MVZ	2.28	4.13333	5.37667	5.07333	0.424055	0.814717	M.E.Z., R.D., S.R.
Chiroptera	Pteropodidae	Pteropus conspicillatus	141015	MVZ	1.95833	4.08667	5.05167	5.16667	0.387661	0.790968	M.E.Z., R.D., S.R.
Chiroptera	Pteropodidae	Pteropus conspicillatus	141018	MVZ	2.20167	4.17333	5.23833	4.81833	0.420299	0.866136	M.E.Z., R.D., S.R.
Chiroptera	Pteropodidae	Pteropus conspicillatus	141019	MVZ	1.86833	3.685	5.005	4.45667	0.373293	0.826851	M.E.Z., R.D., S.R.
Chiroptera	Pteropodidae	Pteropus conspicillatus	141028	MVZ	1.90333	4.15333	5.19	4.70333	0.366731	0.883062	M.E.Z., R.D., S.R.
Chiroptera	Pteropodidae	Pteropus conspicillatus	141029	MVZ	1.92833	4.12833	5.12	4.945	0.376628	0.83485	M.E.Z., R.D., S.R.
Chiroptera	Pteropodidae	Pteropus conspicillatus	141030	MVZ	2.60833	4.28167	5.42	5.01333	0.481242	0.854056	M.E.Z., R.D., S.R.
Chiroptera	Pteropodidae	Pteropus conspicillatus	141033	MVZ	1.95167	3.98833	5.16833	5.02667	0.37762	0.793435	M.E.Z., R.D., S.R.
Chiroptera	Pteropodidae	Pteropus conspicillatus	141034	MVZ	1.91167	4.00167	5.51833	4.84333	0.346421	0.826222	M.E.Z., R.D., S.R.
Chiroptera	Pteropodidae	Pteropus conspicillatus	141036	MVZ	2.46333	4.39	5.35667	4.96833	0.459863	0.883596	M.E.Z., R.D., S.R.
Chiroptera	Pteropodidae	Pteropus conspicillatus	141037	MVZ	1.57833	3.87667	5.43	4.955	0.290669	0.782375	M.E.Z., R.D., S.R.
Chiroptera	Pteropodidae	Pteropus conspicillatus	174852	MVZ	2.09167	3.82	4.90667	4.89	0.426291	0.781186	M.E.Z., R.D., S.R.
Chiroptera	Pteropodidae	Pteropus mariannus	179562	MVZ	1.66222	3.00778	3.80556	3.63667	0.436788	0.82707	M.E.Z., R.D., S.R.
Chiroptera	Pteropodidae	Pteropus mariannus	179563	MVZ	1.71889	3.11778	4.04	3.87333	0.425468	0.804934	M.E.Z., R.D., S.R.
Chiroptera	Pteropodidae	Pteropus mariannus	179564	MVZ	1.17556	2.73778	3.75222	3.54667	0.313296	0.77193	M.E.Z., R.D., S.R.
Chiroptera	Pteropodidae	Pteropus mariannus	179565	MVZ	1.54	3.05778	4.01333	3.73111	0.383721	0.819535	M.E.Z., R.D., S.R.
Chiroptera	Pteropodidae	Pteropus mariannus	179566	MVZ	1.64333	3.12556	4.25778	4.13222	0.38596	0.756386	M.E.Z., R.D., S.R.
Chiroptera	Pteropodidae	Pteropus mariannus	179567	MVZ	1.51667	3.01556	4	3.77111	0.379167	0.799646	M.E.Z., R.D., S.R.
Chiroptera	Pteropodidae	Pteropus mariannus	179568	MVZ	1.51778	2.84	3.94889	3.82111	0.384356	0.743239	M.E.Z., R.D., S.R.
Chiroptera	Pteropodidae	Pteropus mariannus	185322	MVZ	1.08667	2.74667	3.92667	3.7	0.27674	0.742342	M.E.Z., R.D., S.R.
Chiroptera	Pteropodidae	Pteropus mariannus	185323	MVZ	1.6	3.37	4.51667	4.06667	0.354244	0.828689	M.E.Z., R.D., S.R.
Chiroptera	Pteropodidae	Pteropus mariannus	185336	MVZ	1.50667	3.02333	4.20667	3.57333	0.358162	0.846082	M.E.Z., R.D., S.R.
Chiroptera	Pteropodidae	Pteropus mariannus	185338	MVZ	1.59333	3.37667	4.43	4.27667	0.359669	0.789556	M.E.Z., R.D., S.R.
Chiroptera	Pteropodidae	Pteropus mariannus	185360	MVZ	1.63	3.40667	4.16	4.02667	0.391827	0.846026	M.E.Z., R.D., S.R.
Chiroptera	Pteropodidae	Pteropus mariannus	185364	MVZ	1.41667	2.91333	4.12667	4.05333	0.343296	0.71875	M.E.Z., R.D., S.R.
Chiroptera	Pteropodidae	Pteropus mariannus	185367	MVZ	1.37333	3.13667	4.29	4.12	0.320124	0.761327	M.E.Z., R.D., S.R.
Chiroptera	Pteropodidae	Pteropus mariannus	185368	MVZ	1.55333	3.04333	4.36333	4.31	0.355997	0.70611	M.E.Z., R.D., S.R.
Chiroptera	Pteropodidae	Pteropus mariannus	185369	MVZ	1.48333	3.05	4.12333	3.82	0.359741	0.798429	M.E.Z., R.D., S.R.
Chiroptera	Pteropodidae	Pteropus mariannus	185370	MVZ	1.55	3.04667	3.86	3.96667	0.401554	0.768067	M.E.Z., R.D., S.R.
Chiroptera	Pteropodidae	Pteropus mariannus	185372	MVZ	1.48	2.85333	4.11	3.82333	0.360097	0.746295	M.E.Z., R.D., S.R.
Chiroptera	Pteropodidae	Pteropus mariannus	185373	MVZ	1.18333	2.87333	3.75333	3.41	0.315275	0.84262	M.E.Z., R.D., S.R.
Chiroptera	Pteropodidae	Pteropus mariannus	185375	MVZ	1.69333	3.22333	4.07667	3.88333	0.415372	0.830043	M.E.Z., R.D., S.R.
Chiroptera	Pteropodidae	Pteropus mariannus	185376	MVZ	1.34333	3.08	4.02667	3.61667	0.333609	0.851613	M.E.Z., R.D., S.R.
Chiroptera	Pteropodidae	Pteropus mariannus	185377	MVZ	1.47	2.99333	4.04333	3.85333	0.363561	0.776817	M.E.Z., R.D., S.R.
Chiroptera	Pteropodidae	Pteropus mariannus	185378	MVZ	1.46	3.15	4.05	3.92	0.360494	0.803571	M.E.Z., R.D., S.R.
Chiroptera	Pteropodidae	Pteropus mariannus	185380	MVZ	1.96333	3.49333	4.29333	3.94333	0.457298	0.885883	M.E.Z., R.D., S.R.
Chiroptera	Pteropodidae	Pteropus mariannus	185381	MVZ	1.62333	3.17	4.19667	3.96333	0.386815	0.799832	M.E.Z., R.D., S.R.
Chiroptera	Pteropodidae	Pteropus mariannus	185382	MVZ	1.69667	3.29333	4.34333	4.03	0.390637	0.817204	M.E.Z., R.D., S.R.
Chiroptera	Pteropodidae	Pteropus mariannus	185383	MVZ	1.1	2.90333	3.96667	3.7	0.277311	0.784685	M.E.Z., R.D., S.R.
Chiroptera	Pteropodidae	Pteropus mariannus	185388	MVZ	1.81111	3.09778	4.04889	3.74556	0.447311	0.827054	M.E.Z., R.D., S.R.
Chiroptera	Pteropodidae	Pteropus mariannus	185389	MVZ	1.43333	2.87889	3.89889	3.47778	0.367626	0.827796	M.E.Z., R.D., S.R.
Chiroptera	Pteropodidae	Pteropus mariannus	185391	MVZ	1.22	2.98556	3.86333	3.50333	0.315789	0.852204	M.E.Z., R.D., S.R.
Chiroptera	Pteropodidae	Pteropus woodfordi	101675	MVZ	0.985	1.70333	2.205	2.15833	0.446712	0.789189	M.E.Z., R.D., S.R.
Chiroptera	Pteropodidae	Pteropus woodfordi	112082	MVZ	0.981667	1.66167	2.26167	2.23333	0.434046	0.74403	M.E.Z., R.D., S.R.
Chiroptera	Pteropodidae	Rousettus amplexicaudatus	140163	MVZ	1.30667	1.925	2.24833	2.295	0.581171	0.83878	M.E.Z., R.D., S.R.
Chiroptera	Pteropodidae	Rousettus amplexicaudatus	140172	MVZ	1.36	2.03667	2.42833	2.395	0.560055	0.850383	M.E.Z., R.D., S.R.
Chiroptera	Pteropodidae	Rousettus amplexicaudatus	140173	MVZ	1.45	2.07333	2.45667	2.40833	0.590231	0.8609	M.E.Z., R.D., S.R.
Chiroptera	Pteropodidae	Rousettus amplexicaudatus	140174	MVZ	1.42833	1.92167	2.32667	2.35667	0.613897	0.815417	M.E.Z., R.D., S.R.
Chiroptera	Pteropodidae	Rousettus amplexicaudatus	140175	MVZ	1.455	1.83	2.22667	2.36833	0.653443	0.772695	M.E.Z., R.D., S.R.
Chiroptera	Pteropodidae	Rousettus amplexicaudatus	140176	MVZ	1.41	1.94667	2.30167	2.24333	0.6126	0.867756	M.E.Z., R.D., S.R.
Chiroptera	Pteropodidae	Rousettus amplexicaudatus	140177	MVZ	1.505	2.03	2.33	2.45	0.645923	0.828571	M.E.Z., R.D., S.R.
Chiroptera	Pteropodidae	Rousettus amplexicaudatus	140178	MVZ	1.48333	1.965	2.48667	2.45667	0.596515	0.799864	M.E.Z., R.D., S.R.
Chiroptera	Pteropodidae	Rousettus amplexicaudatus	140179	MVZ	1.54333	2.01167	2.41	2.46333	0.640387	0.816644	M.E.Z., R.D., S.R.
Chiroptera	Pteropodidae	Rousettus amplexicaudatus	140180	MVZ	1.27333	1.94333	2.24833	2.305	0.566345	0.843095	M.E.Z., R.D., S.R.
Chiroptera	Pteropodidae	Rousettus amplexicaudatus	140181	MVZ	1.53333	2.055	2.32	2.46833	0.66092	0.832546	M.E.Z., R.D., S.R.
Chiroptera	Pteropodidae	Rousettus amplexicaudatus	140183	MVZ	1.485	1.85333	2.275	2.475	0.652747	0.748822	M.E.Z., R.D., S.R.
Chiroptera	Pteropodidae	Rousettus amplexicaudatus	140184	MVZ	1.52333	1.98667	2.37833	2.435	0.640505	0.81588	M.E.Z., R.D., S.R.
Chiroptera	Pteropodidae	Rousettus amplexicaudatus	140187	MVZ	1.24333	1.99667	2.43833	2.52833	0.509911	0.789717	M.E.Z., R.D., S.R.
Chiroptera	Pteropodidae	Rousettus amplexicaudatus	140188	MVZ	1.42667	2.065	2.46833	2.39667	0.577988	0.861613	M.E.Z., R.D., S.R.
Chiroptera	Pteropodidae	Rousettus amplexicaudatus	140189	MVZ	1.33333	1.87	2.28167	2.235	0.584368	0.836689	M.E.Z., R.D., S.R.
Chiroptera	Pteropodidae	Rousettus amplexicaudatus	140190	MVZ	1.34833	1.825	2.325	2.30833	0.579928	0.790614	M.E.Z., R.D., S.R.
Chiroptera	Pteropodidae	Rousettus amplexicaudatus	140191	MVZ	1.37333	2.04667	2.41	2.38667	0.569848	0.857542	M.E.Z., R.D., S.R.
Chiroptera	Pteropodidae	Rousettus amplexicaudatus	140192	MVZ	1.34833	2.03833	2.50167	2.35167	0.538974	0.866761	M.E.Z., R.D., S.R.
Chiroptera	Pteropodidae	Rousettus amplexicaudatus	141110	MVZ	1.26333	1.915	2.26667	2.41167	0.557353	0.794057	M.E.Z., R.D., S.R.
Chiroptera	Pteropodidae	Rousettus amplexicaudatus	141113	MVZ	1.36167	1.92333	2.28	2.475	0.597222	0.777104	M.E.Z., R.D., S.R.
Chiroptera	Pteropodidae	Rousettus amplexicaudatus	141114	MVZ	1.61333	2.085	2.56667	2.41667	0.628571	0.862759	M.E.Z., R.D., S.R.
Chiroptera	Pteropodidae	Rousettus amplexicaudatus	141117	MVZ	1.51167	1.87667	2.29167	2.28667	0.659636	0.8207	M.E.Z., R.D., S.R.
Chiroptera	Pteropodidae	Rousettus amplexicaudatus	141118	MVZ	1.255	2.12833	2.39	2.36167	0.525105	0.9012	M.E.Z., R.D., S.R.
Chiroptera	Pteropodidae	Rousettus amplexicaudatus	141119	MVZ	1.45	2.06	2.50833	2.51833	0.578073	0.818001	M.E.Z., R.D., S.R.
Chiroptera	Pteropodidae	Rousettus amplexicaudatus	141120	MVZ	1.465	2.07	2.42333	2.43667	0.604539	0.849521	M.E.Z., R.D., S.R.
Chiroptera	Pteropodidae	Rousettus amplexicaudatus	141121	MVZ	1.33	1.97167	2.26333	2.31	0.587629	0.853535	M.E.Z., R.D., S.R.
Chiroptera	Pteropodidae	Rousettus amplexicaudatus	141122	MVZ	1.49167	2.02667	2.36667	2.335	0.630282	0.867951	M.E.Z., R.D., S.R.
Chiroptera	Pteropodidae	Rousettus amplexicaudatus	141124	MVZ	1.44667	2.03	2.45333	2.49167	0.589674	0.814716	M.E.Z., R.D., S.R.
Chiroptera	Pteropodidae	Rousettus amplexicaudatus	141125	MVZ	1.54167	1.99167	2.31167	2.36333	0.666907	0.842736	M.E.Z., R.D., S.R.
Chiroptera	Pteropodidae	Rousettus amplexicaudatus	141126	MVZ	1.54	1.94667	2.505	2.51833	0.61477	0.772998	M.E.Z., R.D., S.R.
Perissodactyla	Equidae	Equus burchelli	4843	MVZ	29.7389	22.23	20.8089	20.7911	1.42914	1.06921	M.E.Z., R.D., S.R.
Perissodactyla	Equidae	Equus burchelli	4858	MVZ	30.4011	23.2678	22.5133	25.0056	1.35036	0.930504	M.E.Z., R.D., S.R.
Perissodactyla	Equidae	Equus burchelli	55151	MVZ	22.4167	28.3389	28.2189	28.2989	0.794385	1.00141	M.E.Z., R.D., S.R.
Perissodactyla	Equidae	Equus burchelli	55152	MVZ	25.1433	22.8689	22.8089	25.1289	1.10235	0.910064	M.E.Z., R.D., S.R.
Perissodactyla	Equidae	Equus burchelli	117885	MVZ	27.4489	23.14	22.77	25.0956	1.20548	0.922076	M.E.Z., R.D., S.R.
Perissodactyla	Equidae	Equus burchelli	117887	MVZ	26.9656	21.88	21.9989	24.4178	1.22577	0.896068	M.E.Z., R.D., S.R.
Perissodactyla	Equidae	Equus burchelli	136125	MVZ	28.0067	22.3322	21.1622	23.18	1.32343	0.963426	M.E.Z., R.D., S.R.
Perissodactyla	Equidae	Equus ferus	20784	MVZ	33.6078	24.4711	24.45	26.3011	1.37455	0.930421	M.E.Z., R.D., S.R.
Perissodactyla	Equidae	Equus ferus	34981	MVZ	35.8078	26.6044	27.4511	27.9644	1.30442	0.951367	M.E.Z., R.D., S.R.
Perissodactyla	Equidae	Equus ferus	119370	MVZ	34.2833	25.4444	22.8278	26.0378	1.50183	0.977213	M.E.Z., R.D., S.R.
Perissodactyla	Equidae	Equus ferus	184189	MVZ	30.2467	30.0789	28.5056	30.2611	1.06108	0.993978	M.E.Z., R.D., S.R.
Perissodactyla	Equidae	Equus ferus	223018	MVZ	34.1089	24.4678	22.5644	25.9467	1.51162	0.943003	M.E.Z., R.D., S.R.
Primates	Atelidae	Alouatta palliata	266853	NMNH	8.35	7.63	6.84	4.88	1.22076	1.56352	M.F.B.
Primates	Atelidae	Alouatta palliata	284780	NMNH	8.36	7.87	7.31	5.38	1.14364	1.46283	M.F.B.
Primates	Atelidae	Alouatta palliata	284787	NMNH	7.11	7.97	7.29	5.45	0.975309	1.46239	M.F.B.
Primates	Atelidae	Alouatta palliata	284952	NMNH	8.5	7.91	7.17	5.08	1.1855	1.55709	M.F.B.
Primates	Atelidae	Alouatta palliata	290590	NMNH	8.7	8.08	7.14	4.94	1.21849	1.63563	M.F.B.
Primates	Atelidae	Alouatta palliata	291031	NMNH	6.78	7.97	7.41	4.72	0.91498	1.68856	M.F.B.
Primates	Atelidae	Alouatta palliata	291111	NMNH	8.44	7.62	7.05	4.75	1.19716	1.60421	M.F.B.
Primates	Atelidae	Alouatta palliata	291114	NMNH	7.69	7.75	7.56	4.68	1.0172	1.65598	M.F.B.
Primates	Atelidae	Alouatta palliata	291146	NMNH	8.35	7.8	7.39	4.83	1.12991	1.61491	M.F.B.
Primates	Atelidae	Alouatta palliata	291147	NMNH	7.6	7.91	7.42	4.69	1.02426	1.68657	M.F.B.
Primates	Atelidae	Alouatta palliata	291152	NMNH	7.93	7.53	6.93	4.68	1.1443	1.60897	M.F.B.
Primates	Atelidae	Alouatta palliata	291163	NMNH	8.08	7.79	7.32	5.12	1.10383	1.52148	M.F.B.
Primates	Atelidae	Alouatta palliata	291165	NMNH	8.3	7.73	7.16	4.75	1.15922	1.62737	M.F.B.
Primates	Atelidae	Alouatta palliata	291167	NMNH	8.12	7.3	7.29	4.87	1.11385	1.49897	M.F.B.
Primates	Atelidae	Alouatta palliata	291171	NMNH	8.06	7.76	6.96	5.26	1.15805	1.47529	M.F.B.
Primates	Atelidae	Alouatta palliata	291175	NMNH	8.51	7.86	7.13	4.75	1.19355	1.65474	M.F.B.
Primates	Atelidae	Alouatta palliata	291959	NMNH	7.62	7.26	6.7	4.59	1.13731	1.5817	M.F.B.
Primates	Atelidae	Alouatta palliata	291962	NMNH	8.12	7.79	7.06	4.66	1.15014	1.67167	M.F.B.
Primates	Atelidae	Alouatta palliata	291964	NMNH	7.96	7.27	7.12	4.45	1.11798	1.63371	M.F.B.
Primates	Atelidae	Alouatta palliata	296284	NMNH	7.05	7.19	6.87	4.73	1.0262	1.52008	M.F.B.
Primates	Atelidae	Alouatta palliata	309221	NMNH	8.05	7.52	7.07	5.27	1.13861	1.42694	M.F.B.
Primates	Atelidae	Alouatta palliata	315829	NMNH	7.77	7.51	6.96	4.68	1.11638	1.6047	M.F.B.
Primates	Atelidae	Alouatta palliata	338104	NMNH	8.94	7.54	6.86	4.83	1.30321	1.56108	M.F.B.
Primates	Atelidae	Alouatta palliata	339044	NMNH	8.71	7.89	7.08	5.57	1.23023	1.41652	M.F.B.
Primates	Atelidae	Alouatta palliata	339046	NMNH	8.85	7.98	6.96	5.3	1.27155	1.50566	M.F.B.
Primates	Atelidae	Alouatta palliata	339047	NMNH	8.79	7.53	6.63	4.72	1.32579	1.59534	M.F.B.
Primates	Atelidae	Alouatta palliata	362285	NMNH	7.82	7.71	7.13	4.77	1.09677	1.61635	M.F.B.
Primates	Atelidae	Alouatta palliata	514974	NMNH	8.35	7.82	7.45	4.98	1.12081	1.57028	M.F.B.
Primates	Cercopithecidae	Cercocebus atys	63305	NMNH	10.58	8.88	7.86	6.54	1.34606	1.3578	T.A.M.
Primates	Cercopithecidae	Cercocebus atys	270954	NMNH	8.87	8.41	7.38	5.88	1.2019	1.43027	T.A.M.
Primates	Cercopithecidae	Cercocebus atys	481746	NMNH	8.43	7.6	6.98	6.26	1.20774	1.21406	T.A.M.
Primates	Cercopithecidae	Cercocebus atys	481748	NMNH	9.32	8.45	7.45	7.29	1.25101	1.15912	T.A.M.
Primates	Cercopithecidae	Cercocebus galeritus	252758	NMNH	8.09	7.67	6.9	7.31	1.17246	1.04925	T.A.M.
Primates	Cercopithecidae	Cercocebus torquatus	218474	NMNH	9.74	8.49	7.32	7.31	1.3306	1.16142	T.A.M.
Primates	Cercopithecidae	Cercocebus torquatus	218844	NMNH	8.6	8.3	7.16	6.57	1.20112	1.26332	T.A.M.
Primates	Cercopithecidae	Cercocebus torquatus	220088	NMNH	10.12	8.77	7.43	6.89	1.36205	1.27286	T.A.M.
Primates	Cercopithecidae	Cercocebus torquatus	220090	NMNH	10.8	8.88	7.69	7.12	1.40442	1.24719	T.A.M.
Primates	Cercopithecidae	Cercocebus torquatus	220092	NMNH	9.88	8.89	7.8	6.89	1.26667	1.29028	T.A.M.
Primates	Cercopithecidae	Cercocebus torquatus	220093	NMNH	9.12	8.01	7.25	6.73	1.25793	1.19019	T.A.M.
Primates	Cercopithecidae	Cercocebus torquatus	220096	NMNH	10.71	8.69	7.59	7.06	1.41107	1.23088	T.A.M.
Primates	Cercopithecidae	Cercocebus torquatus	220354	NMNH	10.12	8.55	7.44	6.4	1.36022	1.33594	T.A.M.
Primates	Cercopithecidae	Cercocebus torquatus	220366	NMNH	9.93	8.37	7.39	6.45	1.34371	1.29767	T.A.M.
Primates	Cercopithecidae	Cercocebus torquatus	481747	NMNH	8.35	8.17	7.51	6.88	1.11185	1.1875	T.A.M.
Primates	Cercopithecidae	Cercopithecus mitis	426	CMNH	7.42	7.26	6.64	6.17	1.11747	1.17666	L.B., O.R., T.A.M
Primates	Cercopithecidae	Cercopithecus mitis	51021	AMNH	6.86	6.79	6	5.36	1.14333	1.26679	L.B., O.R., T.A.M
Primates	Cercopithecidae	Cercopithecus mitis	52350	AMNH	5.96	6.13	5.83	5.05	1.0223	1.21386	L.B., O.R., T.A.M
Primates	Cercopithecidae	Cercopithecus mitis	52352	AMNH	6.84	6.76	6.06	5.8	1.12871	1.16552	L.B., O.R., T.A.M
Primates	Cercopithecidae	Cercopithecus mitis	52353	AMNH	6.42	6.46	5.92	5.66	1.08446	1.14134	L.B., O.R., T.A.M
Primates	Cercopithecidae	Cercopithecus mitis	52356	AMNH	6.32	6.8	6.2	5.56	1.01935	1.22302	L.B., O.R., T.A.M
Primates	Cercopithecidae	Cercopithecus mitis	52357	AMNH	6.34	6.63	5.47	5.35	1.15905	1.23925	L.B., O.R., T.A.M
Primates	Cercopithecidae	Cercopithecus mitis	52359	AMNH	6.69	6.73	6.18	5.7	1.08252	1.1807	L.B., O.R., T.A.M
Primates	Cercopithecidae	Cercopithecus mitis	52361	AMNH	6.54	6.61	6.14	5.91	1.06515	1.11844	L.B., O.R., T.A.M
Primates	Cercopithecidae	Cercopithecus mitis	52362	AMNH	6.78	6.48	6.3	5.74	1.07619	1.12892	L.B., O.R., T.A.M
Primates	Cercopithecidae	Cercopithecus mitis	52363	AMNH	6.78	6.23	5.29	5.23	1.28166	1.1912	L.B., O.R., T.A.M
Primates	Cercopithecidae	Cercopithecus mitis	52368	AMNH	6.8	6.98	6.47	5.98	1.051	1.16722	L.B., O.R., T.A.M
Primates	Cercopithecidae	Cercopithecus mitis	52370	AMNH	6.34	6.29	5.97	5.56	1.06198	1.13129	L.B., O.R., T.A.M
Primates	Cercopithecidae	Cercopithecus mitis	52371	AMNH	6.22	6.16	5.44	5.15	1.14338	1.19612	L.B., O.R., T.A.M
Primates	Cercopithecidae	Cercopithecus mitis	52372	AMNH	6.17	6.41	5.88	5.17	1.04932	1.23985	L.B., O.R., T.A.M
Primates	Cercopithecidae	Cercopithecus mitis	52373	AMNH	6.81	6.74	6.09	5.65	1.11823	1.19292	L.B., O.R., T.A.M
Primates	Cercopithecidae	Cercopithecus mitis	52375	AMNH	7.02	6.5	6.14	5.94	1.14332	1.09428	L.B., O.R., T.A.M
Primates	Cercopithecidae	Cercopithecus mitis	52376	AMNH	6.58	6.47	6.04	5.6	1.0894	1.15536	L.B., O.R., T.A.M
Primates	Cercopithecidae	Cercopithecus mitis	52378	AMNH	6.13	6.31	5.78	5.03	1.06055	1.25447	L.B., O.R., T.A.M
Primates	Cercopithecidae	Cercopithecus mitis	52379	AMNH	6.37	6.33	5.95	4.86	1.07059	1.30247	L.B., O.R., T.A.M
Primates	Cercopithecidae	Cercopithecus mitis	52381	AMNH	6.5	6.68	6.16	5.44	1.05519	1.22794	L.B., O.R., T.A.M
Primates	Cercopithecidae	Cercopithecus mitis	52382	AMNH	5.69	6.15	5.97	5.4	0.953099	1.13889	L.B., O.R., T.A.M
Primates	Cercopithecidae	Cercopithecus mitis	52384	AMNH	6.59	6.7	6.18	5.74	1.06634	1.16725	L.B., O.R., T.A.M
Primates	Cercopithecidae	Cercopithecus mitis	52387	AMNH	6.45	6.49	5.91	5.88	1.09137	1.10374	L.B., O.R., T.A.M
Primates	Cercopithecidae	Cercopithecus mitis	52391	AMNH	6.24	6.67	5.91	5.5	1.05584	1.21273	L.B., O.R., T.A.M
Primates	Cercopithecidae	Cercopithecus mitis	52392	AMNH	7.25	7.07	6.42	5.75	1.12928	1.22957	L.B., O.R., T.A.M
Primates	Cercopithecidae	Cercopithecus mitis	52398	AMNH	6.66	6.79	6.31	5.67	1.05547	1.19753	L.B., O.R., T.A.M
Primates	Cercopithecidae	Cercopithecus mitis	52399	AMNH	6.79	6.53	5.8	6.02	1.17069	1.08472	L.B., O.R., T.A.M
Primates	Cercopithecidae	Cercopithecus mitis	52401	AMNH	6.88	6.88	6.3	5.77	1.09206	1.19237	L.B., O.R., T.A.M
Primates	Cercopithecidae	Cercopithecus mitis	52402	AMNH	6.67	7.05	5.81	5.58	1.14802	1.26344	L.B., O.R., T.A.M
Primates	Cercopithecidae	Cercopithecus mitis	52404	AMNH	6.81	7.04	6.15	5.91	1.10732	1.1912	L.B., O.R., T.A.M
Primates	Cercopithecidae	Cercopithecus mitis	52406	AMNH	6.29	6.17	5.54	5.08	1.13538	1.21457	L.B., O.R., T.A.M
Primates	Cercopithecidae	Cercopithecus mitis	52407	AMNH	6.73	6.66	6.33	6.21	1.06319	1.07246	L.B., O.R., T.A.M
Primates	Cercopithecidae	Cercopithecus mitis	52410	AMNH	6.23	6.43	6.28	5.6	0.992038	1.14821	L.B., O.R., T.A.M
Primates	Cercopithecidae	Cercopithecus mitis	52412	AMNH	6.64	6.74	5.87	5.56	1.13118	1.21223	L.B., O.R., T.A.M
Primates	Cercopithecidae	Cercopithecus mitis	52413	AMNH	6.72	6.56	5.99	5.55	1.12187	1.18198	L.B., O.R., T.A.M
Primates	Cercopithecidae	Cercopithecus mitis	82411	AMNH	6.33	6.44	5.77	5.45	1.09705	1.18165	L.B., O.R., T.A.M
Primates	Cercopithecidae	Cercopithecus mitis	82412	AMNH	6.47	6.25	5.65	4.89	1.14513	1.27812	L.B., O.R., T.A.M
Primates	Cercopithecidae	Cercopithecus mitis	82413	AMNH	6.53	6.81	5.83	5.16	1.12007	1.31977	L.B., O.R., T.A.M
Primates	Cercopithecidae	Cercopithecus mitis	82415	AMNH	6.8	6.73	5.93	5.33	1.14671	1.26266	L.B., O.R., T.A.M
Primates	Cercopithecidae	Cercopithecus mitis	82420	AMNH	7.68	7.23	6.49	5.98	1.18336	1.20903	L.B., O.R., T.A.M
Primates	Cercopithecidae	Cercopithecus mitis	85197	AMNH	7.13	6.96	6.03	5.95	1.18242	1.16975	L.B., O.R., T.A.M
Primates	Cercopithecidae	Cercopithecus mitis	85198	AMNH	6.45	6.64	6.18	6.15	1.04369	1.07967	L.B., O.R., T.A.M
Primates	Cercopithecidae	Cercopithecus mitis	89203	AMNH	7.46	7.72	6.67	6.84	1.11844	1.12865	L.B., O.R., T.A.M
Primates	Cercopithecidae	Cercopithecus mitis	89843	AMNH	6.88	6.76	5.31	6.31	1.29567	1.07132	L.B., O.R., T.A.M
Primates	Cercopithecidae	Cercopithecus mitis	89845	AMNH	6.69	6.83	5.91	5.5	1.13198	1.24182	L.B., O.R., T.A.M
Primates	Cercopithecidae	Cercopithecus mitis	89846	AMNH	6.43	6.54	5.73	4.96	1.12216	1.31855	L.B., O.R., T.A.M
Primates	Cercopithecidae	Cercopithecus mitis	89847	AMNH	7.41	7.44	6.54	5.75	1.13303	1.29391	L.B., O.R., T.A.M
Primates	Cercopithecidae	Cercopithecus mitis	182361	NMNH	6.45	6.75	6.45	5.82	1	1.15979	L.B., O.R., T.A.M
Primates	Cercopithecidae	Cercopithecus mitis	182369	NMNH	6.52	6.85	6.06	5.51	1.07591	1.24319	L.B., O.R., T.A.M
Primates	Cercopithecidae	Cercopithecus mitis	182370	NMNH	6.21	6.17	5.39	5.04	1.15213	1.22421	L.B., O.R., T.A.M
Primates	Cercopithecidae	Cercopithecus mitis	182382	NMNH	6.33	6.63	6.15	5.24	1.02927	1.26527	L.B., O.R., T.A.M
Primates	Cercopithecidae	Cercopithecus mitis	182386	NMNH	6.55	7.01	6.53	5.93	1.00306	1.18212	L.B., O.R., T.A.M
Primates	Cercopithecidae	Cercopithecus mitis	236985	NMNH	5.87	5.97	5.72	4.87	1.02622	1.22587	L.B., O.R., T.A.M
Primates	Cercopithecidae	Cercopithecus mitis	236988	NMNH	6.2	6.23	5.53	5.57	1.12116	1.11849	L.B., O.R., T.A.M
Primates	Cercopithecidae	Cercopithecus mitis	236990	NMNH	6.25	6.5	6.12	4.92	1.02124	1.32114	L.B., O.R., T.A.M
Primates	Cercopithecidae	Cercopithecus mitis	236992	NMNH	6.41	6.49	5.99	5.43	1.07012	1.19521	L.B., O.R., T.A.M
Primates	Cercopithecidae	Cercopithecus mitis	236993	NMNH	6.63	6.92	6.01	5.21	1.10316	1.32821	L.B., O.R., T.A.M
Primates	Cercopithecidae	Cercopithecus mitis	236994	NMNH	6.48	6.49	5.75	5.27	1.12696	1.2315	L.B., O.R., T.A.M
Primates	Cercopithecidae	Cercopithecus mitis	236995	NMNH	6.2	6.24	5.74	5.03	1.08014	1.24056	L.B., O.R., T.A.M
Primates	Cercopithecidae	Cercopithecus mitis	236996	NMNH	6.07	6.17	5.56	4.69	1.09173	1.31557	L.B., O.R., T.A.M
Primates	Cercopithecidae	Cercopithecus mitis	259446	NMNH	6.48	6.23	6.08	6.2	1.06579	1.00484	L.B., O.R., T.A.M
Primates	Cercopithecidae	Cercopithecus mitis	299675	NMNH	6.59	6.48	5.72	4.94	1.1521	1.31174	L.B., O.R., T.A.M
Primates	Cercopithecidae	Cercopithecus mitis	340810	NMNH	7.65	7.24	6.48	5.8	1.18056	1.24828	L.B., O.R., T.A.M
Primates	Cercopithecidae	Cercopithecus mitis	452530	NMNH	7.27	6.85	6.4	5.71	1.13594	1.19965	L.B., O.R., T.A.M
Primates	Cercopithecidae	Cercopithecus mitis	452531	NMNH	6.73	7.02	6.6	5.27	1.0197	1.33207	L.B., O.R., T.A.M
Primates	Cercopithecidae	Cercopithecus mitis	452535	NMNH	6.86	6.45	6.14	5.21	1.11726	1.238	L.B., O.R., T.A.M
Primates	Cercopithecidae	Cercopithecus mitis	452536	NMNH	6.32	6.47	6.09	5.34	1.03777	1.21161	L.B., O.R., T.A.M
Primates	Cercopithecidae	Cercopithecus mitis	452537	NMNH	6.48	6.59	6.08	5.4	1.06579	1.22037	L.B., O.R., T.A.M
Primates	Cercopithecidae	Cercopithecus mitis	452538	NMNH	6.84	6.88	6.43	5.89	1.06376	1.16808	L.B., O.R., T.A.M
Primates	Cercopithecidae	Cercopithecus mitis	452544	NMNH	6.91	6.6	5.9	4.98	1.17119	1.3253	L.B., O.R., T.A.M
Primates	Cercopithecidae	Cercopithecus mitis	452545	NMNH	7.33	7.16	6.46	6	1.13467	1.19333	L.B., O.R., T.A.M
Primates	Cercopithecidae	Cercopithecus mitis	452546	NMNH	6.71	6.47	5.68	5.4	1.18134	1.19815	L.B., O.R., T.A.M
Primates	Cercopithecidae	Cercopithecus mitis	452547	NMNH	7.12	6.68	6.39	5.16	1.11424	1.29457	L.B., O.R., T.A.M
Primates	Cercopithecidae	Cercopithecus mitis	452548	NMNH	6.37	6.45	6.23	4.99	1.02247	1.29259	L.B., O.R., T.A.M
Primates	Cercopithecidae	Cercopithecus mitis	452549	NMNH	6.36	6.66	5.59	4.5	1.13775	1.48	L.B., O.R., T.A.M
Primates	Cercopithecidae	Cercopithecus mitis	452550	NMNH	7.24	7.11	6.52	4.87	1.11043	1.45996	L.B., O.R., T.A.M
Primates	Cercopithecidae	Cercopithecus mitis	452551	NMNH	6.84	6.93	6.57	5.71	1.0411	1.21366	L.B., O.R., T.A.M
Primates	Cercopithecidae	Cercopithecus mitis	452552	NMNH	6.61	6.75	6.47	5.01	1.02164	1.34731	L.B., O.R., T.A.M
Primates	Cercopithecidae	Cercopithecus mitis	452553	NMNH	6.77	6.97	6.24	6.01	1.08494	1.15973	L.B., O.R., T.A.M
Primates	Cercopithecidae	Cercopithecus mitis	452554	NMNH	7.1	7.16	6.81	5.28	1.04258	1.35606	L.B., O.R., T.A.M
Primates	Cercopithecidae	Chlorocebus aethiops	117269	MVZ	5.72	5.87	5.48	5.03	1.0438	1.167	L.B., O.R., T.A.M
Primates	Cercopithecidae	Chlorocebus aethiops	117270	MVZ	5.23	5.75	4.99	5.04	1.0481	1.14087	L.B., O.R., T.A.M
Primates	Cercopithecidae	Chlorocebus aethiops	183643	MVZ	5.34	5.86	5.34	4.63	1	1.26566	L.B., O.R., T.A.M
Primates	Cercopithecidae	Chlorocebus aethiops	B1044	CMNH	7.07	7.14	6.24	6.93	1.13301	1.0303	L.B., O.R., T.A.M
Primates	Cercopithecidae	Chlorocebus aethiops	B1162	CMNH	6.48	6.13	5.48	4.99	1.18248	1.22846	L.B., O.R., T.A.M
Primates	Cercopithecidae	Chlorocebus aethiops	B1493	CMNH	6.42	6.69	6.27	6.36	1.02392	1.05189	L.B., O.R., T.A.M
Primates	Cercopithecidae	Chlorocebus aethiops	B1494	CMNH	6.01	6.23	5.6	6.1	1.07321	1.02131	L.B., O.R., T.A.M
Primates	Cercopithecidae	Chlorocebus aethiops	B827	CMNH	6.56	6.96	6.22	6.1	1.05466	1.14098	L.B., O.R., T.A.M
Primates	Cercopithecidae	Colobus guereza	20812	AMNH	9.77	8.05	7.37	7.73	1.32564	1.0414	L.B., O.R., T.A.M
Primates	Cercopithecidae	Colobus guereza	27710	AMNH	9.37	7.57	7.16	6.88	1.30866	1.10029	L.B., O.R., T.A.M
Primates	Cercopithecidae	Colobus guereza	27711	AMNH	10.18	7.7	7.33	7.05	1.38881	1.0922	L.B., O.R., T.A.M
Primates	Cercopithecidae	Colobus guereza	27712	AMNH	9.98	7.47	7.42	6.87	1.34501	1.08734	L.B., O.R., T.A.M
Primates	Cercopithecidae	Colobus guereza	33304	AMNH	9.73	8.15	7.47	6.93	1.30254	1.17605	L.B., O.R., T.A.M
Primates	Cercopithecidae	Colobus guereza	33305	AMNH	9.95	7.86	7.22	7.49	1.37812	1.0494	L.B., O.R., T.A.M
Primates	Cercopithecidae	Colobus guereza	33306	AMNH	8.96	7.24	7.05	6.22	1.27092	1.16399	L.B., O.R., T.A.M
Primates	Cercopithecidae	Colobus guereza	33308	AMNH	10.27	8.15	7.42	7.08	1.3841	1.15113	L.B., O.R., T.A.M
Primates	Cercopithecidae	Colobus guereza	34676	AMNH	9.53	7.53	7.27	8.08	1.31087	0.931931	L.B., O.R., T.A.M
Primates	Cercopithecidae	Colobus guereza	34677	AMNH	9.66	7.8	7.24	7.14	1.33425	1.09244	L.B., O.R., T.A.M
Primates	Cercopithecidae	Colobus guereza	34678	AMNH	9.11	7.36	6.96	7.28	1.30891	1.01099	L.B., O.R., T.A.M
Primates	Cercopithecidae	Colobus guereza	34679	AMNH	10.5	7.6	7.2	7.7	1.45833	0.987013	L.B., O.R., T.A.M
Primates	Cercopithecidae	Colobus guereza	36378	AMNH	8.88	7.74	6.95	7.2	1.2777	1.075	L.B., O.R., T.A.M
Primates	Cercopithecidae	Colobus guereza	36379	AMNH	9.25	7.71	7.26	7.04	1.2741	1.09517	L.B., O.R., T.A.M
Primates	Cercopithecidae	Colobus guereza	36380	AMNH	9.66	7.52	7.19	7	1.34353	1.07429	L.B., O.R., T.A.M
Primates	Cercopithecidae	Colobus guereza	36381	AMNH	9.89	7.83	7.23	7.43	1.36791	1.05384	L.B., O.R., T.A.M
Primates	Cercopithecidae	Colobus guereza	36382	AMNH	9.7	7.93	7.25	7.62	1.33793	1.04068	L.B., O.R., T.A.M
Primates	Cercopithecidae	Colobus guereza	36383	AMNH	9.56	8.09	7.37	7.56	1.29715	1.07011	L.B., O.R., T.A.M
Primates	Cercopithecidae	Colobus guereza	38165	AMNH	9.7	7.83	7.19	6.89	1.3491	1.13643	L.B., O.R., T.A.M
Primates	Cercopithecidae	Colobus guereza	38166	AMNH	8.78	8.53	7.63	7.04	1.15072	1.21165	L.B., O.R., T.A.M
Primates	Cercopithecidae	Colobus guereza	38167	AMNH	9.38	7.76	7.43	7.55	1.26245	1.02781	L.B., O.R., T.A.M
Primates	Cercopithecidae	Colobus guereza	52206	AMNH	8.73	7.43	6.75	6.63	1.29333	1.12066	L.B., O.R., T.A.M
Primates	Cercopithecidae	Colobus guereza	52208	AMNH	9.33	7.43	6.99	7.53	1.33476	0.98672	L.B., O.R., T.A.M
Primates	Cercopithecidae	Colobus guereza	52209	AMNH	10.52	7.24	6.99	6.98	1.50501	1.03725	L.B., O.R., T.A.M
Primates	Cercopithecidae	Colobus guereza	52210	AMNH	9.78	7.61	7	6.78	1.39714	1.12242	L.B., O.R., T.A.M
Primates	Cercopithecidae	Colobus guereza	52211	AMNH	9.68	7.71	7.13	6.89	1.35764	1.11901	L.B., O.R., T.A.M
Primates	Cercopithecidae	Colobus guereza	52212	AMNH	9.62	7.49	7.12	6.94	1.35112	1.07925	L.B., O.R., T.A.M
Primates	Cercopithecidae	Colobus guereza	52216	AMNH	8.92	7.24	6.4	6.12	1.39375	1.18301	L.B., O.R., T.A.M
Primates	Cercopithecidae	Colobus guereza	52217	AMNH	8.41	7.37	6.58	6.16	1.27812	1.19643	L.B., O.R., T.A.M
Primates	Cercopithecidae	Colobus guereza	52221	AMNH	8.79	7.35	6.72	6.91	1.30804	1.06368	L.B., O.R., T.A.M
Primates	Cercopithecidae	Colobus guereza	52223	AMNH	9.04	7.36	6.67	6.73	1.35532	1.09361	L.B., O.R., T.A.M
Primates	Cercopithecidae	Colobus guereza	52225	AMNH	8.9	7.68	7.02	7.68	1.26781	1	L.B., O.R., T.A.M
Primates	Cercopithecidae	Colobus guereza	52226	AMNH	8.84	6.82	6	6.28	1.47333	1.08599	L.B., O.R., T.A.M
Primates	Cercopithecidae	Colobus guereza	52228	AMNH	9.72	7.71	7.33	7.33	1.32606	1.05184	L.B., O.R., T.A.M
Primates	Cercopithecidae	Colobus guereza	52229	AMNH	9.79	7.89	7.41	7.86	1.32119	1.00382	L.B., O.R., T.A.M
Primates	Cercopithecidae	Colobus guereza	52231	AMNH	9.37	7.32	6.97	7.38	1.34433	0.99187	L.B., O.R., T.A.M
Primates	Cercopithecidae	Colobus guereza	52234	AMNH	8.93	7.28	6.67	6.32	1.33883	1.1519	L.B., O.R., T.A.M
Primates	Cercopithecidae	Colobus guereza	52236	AMNH	9.53	7.63	6.91	7.09	1.37916	1.07616	L.B., O.R., T.A.M
Primates	Cercopithecidae	Colobus guereza	52240	AMNH	9.55	7.36	7.01	6.76	1.36234	1.08876	L.B., O.R., T.A.M
Primates	Cercopithecidae	Colobus guereza	52241	AMNH	9.21	7.06	6.79	7.12	1.35641	0.991573	L.B., O.R., T.A.M
Primates	Cercopithecidae	Colobus guereza	52244	AMNH	9.15	7.26	6.72	7.13	1.36161	1.01823	L.B., O.R., T.A.M
Primates	Cercopithecidae	Colobus guereza	52245	AMNH	10.72	7.18	6.83	6.91	1.56955	1.03907	L.B., O.R., T.A.M
Primates	Cercopithecidae	Colobus guereza	52248	AMNH	8.98	7.02	6.62	6.8	1.3565	1.03235	L.B., O.R., T.A.M
Primates	Cercopithecidae	Colobus guereza	52251	AMNH	10.21	7.96	6.99	8.03	1.46066	0.991283	L.B., O.R., T.A.M
Primates	Cercopithecidae	Colobus guereza	52254	AMNH	9.11	7.05	6.7	7.4	1.3597	0.952703	L.B., O.R., T.A.M
Primates	Cercopithecidae	Colobus guereza	81066	AMNH	8.23	8.42	7.56	8.09	1.08862	1.04079	L.B., O.R., T.A.M
Primates	Cercopithecidae	Colobus guereza	81069	AMNH	10.4	8.58	7.59	8.04	1.37022	1.06716	L.B., O.R., T.A.M
Primates	Cercopithecidae	Colobus guereza	81070	AMNH	9.5	7.75	7.16	8.18	1.32682	0.947433	L.B., O.R., T.A.M
Primates	Cercopithecidae	Colobus guereza	81071	AMNH	9.53	8.36	7.45	8.8	1.27919	0.95	L.B., O.R., T.A.M
Primates	Cercopithecidae	Colobus guereza	81072	AMNH	9.94	8.52	7.4	7.71	1.34324	1.10506	L.B., O.R., T.A.M
Primates	Cercopithecidae	Colobus guereza	82423	AMNH	9.7	7.05	6.76	7.09	1.43491	0.994358	L.B., O.R., T.A.M
Primates	Cercopithecidae	Colobus guereza	82429	AMNH	9.25	7.32	6.88	6.37	1.34448	1.14914	L.B., O.R., T.A.M
Primates	Cercopithecidae	Colobus guereza	119768	AMNH	9.38	7.25	6.83	6.4	1.37335	1.13281	L.B., O.R., T.A.M
Primates	Cercopithecidae	Colobus guereza	148579	NMNH	9.97	8.03	7.25	7.14	1.37517	1.12465	L.B., O.R., T.A.M
Primates	Cercopithecidae	Colobus guereza	163122	NMNH	9.43	7.23	7.26	7.16	1.2989	1.00978	L.B., O.R., T.A.M
Primates	Cercopithecidae	Colobus guereza	163123	NMNH	10.74	8.04	7.39	7.62	1.45332	1.05512	L.B., O.R., T.A.M
Primates	Cercopithecidae	Colobus guereza	163124	NMNH	10.29	8.31	7.78	8.16	1.32262	1.01838	L.B., O.R., T.A.M
Primates	Cercopithecidae	Colobus guereza	163125	NMNH	9.99	8.03	7.43	8.26	1.34455	0.972155	L.B., O.R., T.A.M
Primates	Cercopithecidae	Colobus guereza	163126	NMNH	10.43	7.79	7.53	8.85	1.38513	0.880226	L.B., O.R., T.A.M
Primates	Cercopithecidae	Colobus guereza	163262	NMNH	9.7	8.04	7.4	8.22	1.31081	0.978102	L.B., O.R., T.A.M
Primates	Cercopithecidae	Colobus guereza	163264	NMNH	8.77	7.5	7	6.29	1.25286	1.19237	L.B., O.R., T.A.M
Primates	Cercopithecidae	Colobus guereza	163265	NMNH	8.89	7.3	7.02	6.53	1.26638	1.11792	L.B., O.R., T.A.M
Primates	Cercopithecidae	Colobus guereza	163267	NMNH	9.52	7.16	6.96	6.89	1.36782	1.03919	L.B., O.R., T.A.M
Primates	Cercopithecidae	Colobus guereza	163269	NMNH	10.29	7.63	7.15	8.33	1.43916	0.915966	L.B., O.R., T.A.M
Primates	Cercopithecidae	Colobus guereza	163271	NMNH	9.88	7.82	7.63	7.78	1.29489	1.00514	L.B., O.R., T.A.M
Primates	Cercopithecidae	Colobus guereza	163273	NMNH	10.3	8.04	7.55	7.7	1.36424	1.04416	L.B., O.R., T.A.M
Primates	Cercopithecidae	Colobus guereza	163274	NMNH	10.66	8.57	7.68	8.79	1.38802	0.974972	L.B., O.R., T.A.M
Primates	Cercopithecidae	Colobus guereza	163276	NMNH	10.67	8.09	7.56	7.37	1.41138	1.09769	L.B., O.R., T.A.M
Primates	Cercopithecidae	Colobus guereza	163278	NMNH	9.87	7.8	7.14	7.53	1.38235	1.03586	L.B., O.R., T.A.M
Primates	Cercopithecidae	Colobus guereza	163279	NMNH	9.99	8.13	7.64	8.04	1.30759	1.01119	L.B., O.R., T.A.M
Primates	Cercopithecidae	Colobus guereza	163281	NMNH	9.87	7.92	7.23	7.31	1.36515	1.08345	L.B., O.R., T.A.M
Primates	Cercopithecidae	Colobus guereza	163282	NMNH	9.39	7.2	7.01	6.66	1.33951	1.08108	L.B., O.R., T.A.M
Primates	Cercopithecidae	Colobus guereza	164522	NMNH	9.29	7.55	7.12	7.09	1.30478	1.06488	L.B., O.R., T.A.M
Primates	Cercopithecidae	Colobus guereza	164524	NMNH	9.03	7.35	7.05	6.99	1.28085	1.0515	L.B., O.R., T.A.M
Primates	Cercopithecidae	Colobus guereza	164525	NMNH	10.03	7.83	7.42	7.19	1.35175	1.08901	L.B., O.R., T.A.M
Primates	Cercopithecidae	Colobus guereza	164584	NMNH	9.83	7.2	6.41	6.59	1.53354	1.09256	L.B., O.R., T.A.M
Primates	Cercopithecidae	Colobus guereza	164603	NMNH	10.32	8.3	7.47	7.96	1.38153	1.04271	L.B., O.R., T.A.M
Primates	Cercopithecidae	Colobus guereza	164631	NMNH	10.81	8.6	7.91	8.84	1.36662	0.972851	L.B., O.R., T.A.M
Primates	Cercopithecidae	Colobus guereza	164749	NMNH	9.99	7.96	7.41	7.78	1.34818	1.02314	L.B., O.R., T.A.M
Primates	Cercopithecidae	Colobus guereza	164844	NMNH	9.92	7.82	7.01	7.33	1.41512	1.06685	L.B., O.R., T.A.M
Primates	Cercopithecidae	Colobus guereza	181828	NMNH	11.03	8.07	7.28	7.97	1.51511	1.01255	L.B., O.R., T.A.M
Primates	Cercopithecidae	Colobus guereza	181829	NMNH	9.57	7.58	6.87	6.58	1.39301	1.15198	L.B., O.R., T.A.M
Primates	Cercopithecidae	Colobus guereza	181830	NMNH	9.81	7.66	7.37	6.9	1.33107	1.11014	L.B., O.R., T.A.M
Primates	Cercopithecidae	Colobus guereza	181832	NMNH	10.1	7.79	7.12	7.27	1.41854	1.07153	L.B., O.R., T.A.M
Primates	Cercopithecidae	Colobus guereza	182362	NMNH	9.45	7.93	7.25	8.05	1.30345	0.985093	L.B., O.R., T.A.M
Primates	Cercopithecidae	Colobus guereza	182363	NMNH	8.58	7.33	6.74	6.76	1.273	1.08432	L.B., O.R., T.A.M
Primates	Cercopithecidae	Colobus guereza	182375	NMNH	8.52	7.62	6.97	6.83	1.22238	1.11567	L.B., O.R., T.A.M
Primates	Cercopithecidae	Colobus guereza	236981	NMNH	7.9	6.7	6.21	5.92	1.27214	1.13176	L.B., O.R., T.A.M
Primates	Cercopithecidae	Colobus guereza	236982	NMNH	8.41	7.15	6.53	6.51	1.2879	1.09831	L.B., O.R., T.A.M
Primates	Cercopithecidae	Colobus guereza	236983	NMNH	8.8	7.7	6.98	7.92	1.26074	0.972222	L.B., O.R., T.A.M
Primates	Cercopithecidae	Colobus guereza	268509	NMNH	9.87	8.4	7.41	8.01	1.33198	1.04869	L.B., O.R., T.A.M
Primates	Cercopithecidae	Colobus guereza	299678	NMNH	8.3	7.22	7.05	6.89	1.1773	1.0479	L.B., O.R., T.A.M
Primates	Cercopithecidae	Colobus guereza	299679	NMNH	9.01	6.83	6.83	6.61	1.31918	1.03328	L.B., O.R., T.A.M
Primates	Cercopithecidae	Colobus guereza	452619	NMNH	11.27	8.86	7.93	8.06	1.42119	1.09926	L.B., O.R., T.A.M
Primates	Cercopithecidae	Colobus guereza	452620	NMNH	10.04	7.39	7.26	7.36	1.38292	1.00408	L.B., O.R., T.A.M
Primates	Cercopithecidae	Colobus guereza	452621	NMNH	9.73	7.96	7.41	7.99	1.31309	0.996245	L.B., O.R., T.A.M
Primates	Cercopithecidae	Colobus guereza	452622	NMNH	9.44	7.31	6.8	7.31	1.38824	1	L.B., O.R., T.A.M
Primates	Cercopithecidae	Colobus guereza	452625	NMNH	9.49	7.82	6.95	7.72	1.36547	1.01295	L.B., O.R., T.A.M
Primates	Cercopithecidae	Colobus guereza	452628	NMNH	10.27	7.94	7.15	8.75	1.43636	0.907429	L.B., O.R., T.A.M
Primates	Cercopithecidae	Colobus guereza	452629	NMNH	9.64	7.51	6.86	7.84	1.40525	0.957908	L.B., O.R., T.A.M
Primates	Cercopithecidae	Colobus guereza	452630	NMNH	9.27	7.6	6.78	6.99	1.36726	1.08727	L.B., O.R., T.A.M
Primates	Cercopithecidae	Colobus guereza	452635	NMNH	8.52	6.81	6.55	6.48	1.30076	1.05093	L.B., O.R., T.A.M
Primates	Cercopithecidae	Colobus guereza	452636	NMNH	8.59	7.28	6.97	6.95	1.23242	1.04748	L.B., O.R., T.A.M
Primates	Cercopithecidae	Colobus guereza	452638	NMNH	9.3	7.45	7.12	7.38	1.30618	1.00949	L.B., O.R., T.A.M
Primates	Cercopithecidae	Colobus guereza	452639	NMNH	8.81	7.42	7.03	6.41	1.2532	1.15757	L.B., O.R., T.A.M
Primates	Cercopithecidae	Colobus guereza	452641	NMNH	9.55	7.58	7.07	7.04	1.35078	1.0767	L.B., O.R., T.A.M
Primates	Cercopithecidae	Colobus guereza	452642	NMNH	9.32	7.23	6.41	6.61	1.45398	1.0938	L.B., O.R., T.A.M
Primates	Cercopithecidae	Colobus guereza	452643	NMNH	9.38	7.53	6.74	6.68	1.39169	1.12725	L.B., O.R., T.A.M
Primates	Cercopithecidae	Colobus guereza	B221	CMNH	9.68	7.77	7.08	7.17	1.36723	1.08368	L.B., O.R., T.A.M
Primates	Cercopithecidae	Colobus guereza	B430	CMNH	8.61	6.48	6.04	5.26	1.4255	1.23194	L.B., O.R., T.A.M
Primates	Cercopithecidae	Colobus guereza	B800	CMNH	10.09	7.88	7.59	7.41	1.32938	1.06343	L.B., O.R., T.A.M
Primates	Cercopithecidae	Colobus guereza	B801	CMNH	9.26	7.29	7.25	6.94	1.27724	1.05043	L.B., O.R., T.A.M
Primates	Cercopithecidae	Macaca fascicularis	16676	AMNH	9.21	7.61	6.98	5.67	1.31948	1.34215	L.B., O.R., T.A.M
Primates	Cercopithecidae	Macaca fascicularis	24344	MVZ	9.3	7.65	7.01	5.39	1.32668	1.41929	L.B., O.R., T.A.M
Primates	Cercopithecidae	Macaca fascicularis	30622	AMNH	8.53	6.52	5.64	4.38	1.51241	1.48858	L.B., O.R., T.A.M
Primates	Cercopithecidae	Macaca fascicularis	62741	MVZ	10.84	8.11	6.97	5.79	1.55524	1.40069	L.B., O.R., T.A.M
Primates	Cercopithecidae	Macaca fascicularis	101809	AMNH	10.54	7.66	7.15	5.88	1.47413	1.30272	L.B., O.R., T.A.M
Primates	Cercopithecidae	Macaca fascicularis	101810	AMNH	10.8	8.79	7.67	6.15	1.40808	1.42927	L.B., O.R., T.A.M
Primates	Cercopithecidae	Macaca fascicularis	101811	AMNH	11.55	9.08	7.94	6.45	1.45466	1.40775	L.B., O.R., T.A.M
Primates	Cercopithecidae	Macaca fascicularis	101891	AMNH	9.64	8.12	6.93	5.86	1.39105	1.38567	L.B., O.R., T.A.M
Primates	Cercopithecidae	Macaca fascicularis	102015	AMNH	11.05	8.19	7.35	5.65	1.5034	1.44956	L.B., O.R., T.A.M
Primates	Cercopithecidae	Macaca fascicularis	102017	AMNH	10.8	8.15	7.02	5.62	1.53846	1.45018	L.B., O.R., T.A.M
Primates	Cercopithecidae	Macaca fascicularis	102020	AMNH	9.62	8.07	7.16	5.72	1.34358	1.41084	L.B., O.R., T.A.M
Primates	Cercopithecidae	Macaca fascicularis	102021	AMNH	8.6	7.19	6.55	5.2	1.31298	1.38269	L.B., O.R., T.A.M
Primates	Cercopithecidae	Macaca fascicularis	102022	AMNH	9.71	7.82	7.29	5.31	1.33196	1.47269	L.B., O.R., T.A.M
Primates	Cercopithecidae	Macaca fascicularis	102211	AMNH	8.78	7.05	6.41	5.72	1.36973	1.23252	L.B., O.R., T.A.M
Primates	Cercopithecidae	Macaca fascicularis	102764	AMNH	9.36	7.4	6.51	5.57	1.43779	1.32855	L.B., O.R., T.A.M
Primates	Cercopithecidae	Macaca fascicularis	102765	AMNH	9.17	7.77	6.51	6.35	1.4086	1.22362	L.B., O.R., T.A.M
Primates	Cercopithecidae	Macaca fascicularis	102766	AMNH	9.39	8.33	6.88	5.74	1.36483	1.45122	L.B., O.R., T.A.M
Primates	Cercopithecidae	Macaca fascicularis	102767	AMNH	10.11	8.13	6.65	5.6	1.5203	1.45179	L.B., O.R., T.A.M
Primates	Cercopithecidae	Macaca fascicularis	102768	AMNH	9.12	7.16	6.65	5.23	1.37143	1.36902	L.B., O.R., T.A.M
Primates	Cercopithecidae	Macaca fascicularis	102769	AMNH	10.04	7.26	6.37	6.07	1.57614	1.19605	L.B., O.R., T.A.M
Primates	Cercopithecidae	Macaca fascicularis	102770	AMNH	8.79	7.77	6.66	5.6	1.31982	1.3875	L.B., O.R., T.A.M
Primates	Cercopithecidae	Macaca fascicularis	102907	AMNH	8.14	6.78	5.97	4.96	1.36348	1.36694	L.B., O.R., T.A.M
Primates	Cercopithecidae	Macaca fascicularis	102908	AMNH	9.93	7.52	6.78	5.47	1.4646	1.37477	L.B., O.R., T.A.M
Primates	Cercopithecidae	Macaca fascicularis	102909	AMNH	9.09	7.18	6.27	5.26	1.44976	1.36502	L.B., O.R., T.A.M
Primates	Cercopithecidae	Macaca fascicularis	102910	AMNH	9.46	7.49	6.73	5.68	1.40565	1.31866	L.B., O.R., T.A.M
Primates	Cercopithecidae	Macaca fascicularis	103644	AMNH	8.5	6.97	6	4.39	1.41667	1.5877	L.B., O.R., T.A.M
Primates	Cercopithecidae	Macaca fascicularis	103645	AMNH	7.44	6.88	5.86	4.59	1.26962	1.49891	L.B., O.R., T.A.M
Primates	Cercopithecidae	Macaca fascicularis	103646	AMNH	8.91	7.3	6.69	5.14	1.33184	1.42023	L.B., O.R., T.A.M
Primates	Cercopithecidae	Macaca fascicularis	103648	AMNH	8.32	7.15	6.17	4.81	1.34846	1.48649	L.B., O.R., T.A.M
Primates	Cercopithecidae	Macaca fascicularis	103649	AMNH	8.91	7.08	6.11	5.06	1.45827	1.39921	L.B., O.R., T.A.M
Primates	Cercopithecidae	Macaca fascicularis	103650	AMNH	10.55	7.93	6.64	5.42	1.58886	1.4631	L.B., O.R., T.A.M
Primates	Cercopithecidae	Macaca fascicularis	103651	AMNH	7.66	6.96	5.69	4.69	1.34622	1.48401	L.B., O.R., T.A.M
Primates	Cercopithecidae	Macaca fascicularis	103655	AMNH	8	6.66	5.72	4.43	1.3986	1.50339	L.B., O.R., T.A.M
Primates	Cercopithecidae	Macaca fascicularis	103656	AMNH	8.13	6.97	6.18	5.42	1.31553	1.28598	L.B., O.R., T.A.M
Primates	Cercopithecidae	Macaca fascicularis	103657	AMNH	7.19	6.46	5.81	4.35	1.23752	1.48506	L.B., O.R., T.A.M
Primates	Cercopithecidae	Macaca fascicularis	103661	AMNH	8.69	6.7	5.88	4.6	1.47789	1.45652	L.B., O.R., T.A.M
Primates	Cercopithecidae	Macaca fascicularis	103663	AMNH	8.81	6.88	6.09	4.71	1.44663	1.46072	L.B., O.R., T.A.M
Primates	Cercopithecidae	Macaca fascicularis	103730	AMNH	9.26	8.1	6.88	5.82	1.34593	1.39175	L.B., O.R., T.A.M
Primates	Cercopithecidae	Macaca fascicularis	106024	AMNH	8.79	6.92	6.03	4.81	1.45771	1.43867	L.B., O.R., T.A.M
Primates	Cercopithecidae	Macaca fascicularis	106025	AMNH	8.49	7.58	6.64	5.21	1.27861	1.45489	L.B., O.R., T.A.M
Primates	Cercopithecidae	Macaca fascicularis	106026	AMNH	8.87	7.42	6.16	5.75	1.43994	1.29043	L.B., O.R., T.A.M
Primates	Cercopithecidae	Macaca fascicularis	106283	AMNH	8.44	7.05	6.15	5.46	1.37236	1.29121	L.B., O.R., T.A.M
Primates	Cercopithecidae	Macaca fascicularis	106284	AMNH	8.67	7.5	6.18	5.88	1.40291	1.27551	L.B., O.R., T.A.M
Primates	Cercopithecidae	Macaca fascicularis	106565	AMNH	9.1	7.01	6.19	4.85	1.47011	1.44536	L.B., O.R., T.A.M
Primates	Cercopithecidae	Macaca fascicularis	106566	AMNH	8.87	7.38	6.43	5.2	1.37947	1.41923	L.B., O.R., T.A.M
Primates	Cercopithecidae	Macaca fascicularis	106567	AMNH	9.68	7.62	6.38	5.83	1.51724	1.30703	L.B., O.R., T.A.M
Primates	Cercopithecidae	Macaca fascicularis	106568	AMNH	9.69	7.24	6.26	5.63	1.54792	1.28597	L.B., O.R., T.A.M
Primates	Cercopithecidae	Macaca fascicularis	106569	AMNH	9.06	7.58	6.28	5.69	1.44268	1.33216	L.B., O.R., T.A.M
Primates	Cercopithecidae	Macaca fascicularis	107091	AMNH	8.57	6.83	5.69	5.1	1.50615	1.33922	L.B., O.R., T.A.M
Primates	Cercopithecidae	Macaca fascicularis	107093	AMNH	9.66	7.23	6.45	5.13	1.49767	1.40936	L.B., O.R., T.A.M
Primates	Cercopithecidae	Macaca fascicularis	107094	AMNH	8.46	6.84	5.89	5.28	1.43633	1.29545	L.B., O.R., T.A.M
Primates	Cercopithecidae	Macaca fascicularis	107095	AMNH	7.57	7	5.93	4.66	1.27656	1.50215	L.B., O.R., T.A.M
Primates	Cercopithecidae	Macaca fascicularis	107099	AMNH	8.91	7.44	6.42	5.54	1.38785	1.34296	L.B., O.R., T.A.M
Primates	Cercopithecidae	Macaca fascicularis	107100	AMNH	9.39	7.27	5.5	5.24	1.70727	1.3874	L.B., O.R., T.A.M
Primates	Cercopithecidae	Macaca fascicularis	107555	AMNH	10.26	8.22	6.76	6	1.51775	1.37	L.B., O.R., T.A.M
Primates	Cercopithecidae	Macaca fascicularis	107556	AMNH	9.17	7.63	6.23	5.26	1.47191	1.45057	L.B., O.R., T.A.M
Primates	Cercopithecidae	Macaca fascicularis	107557	AMNH	10.49	8.18	7.18	5.95	1.461	1.37479	L.B., O.R., T.A.M
Primates	Cercopithecidae	Macaca fascicularis	107558	AMNH	10.45	7.78	6.62	5.47	1.57855	1.4223	L.B., O.R., T.A.M
Primates	Cercopithecidae	Macaca fascicularis	107559	AMNH	10.83	8.15	7.14	5.51	1.51681	1.47913	L.B., O.R., T.A.M
Primates	Cercopithecidae	Macaca fascicularis	107561	AMNH	10.13	8.31	7.21	5.97	1.40499	1.39196	L.B., O.R., T.A.M
Primates	Cercopithecidae	Macaca fascicularis	107562	AMNH	8.98	7.45	5.76	5.33	1.55903	1.39775	L.B., O.R., T.A.M
Primates	Cercopithecidae	Macaca fascicularis	107564	AMNH	9.75	8.35	7.58	5.81	1.28628	1.43718	L.B., O.R., T.A.M
Primates	Cercopithecidae	Macaca fascicularis	107567	AMNH	9.58	8.47	7.15	5.42	1.33986	1.56273	L.B., O.R., T.A.M
Primates	Cercopithecidae	Macaca fascicularis	107568	AMNH	9.34	8.01	6.46	5.52	1.44582	1.45109	L.B., O.R., T.A.M
Primates	Cercopithecidae	Macaca fascicularis	109258	AMNH	7.91	6.65	5.89	4.85	1.34295	1.37113	L.B., O.R., T.A.M
Primates	Cercopithecidae	Macaca fascicularis	109783	MVZ	8.89	7.28	6.67	5.42	1.33283	1.34317	L.B., O.R., T.A.M
Primates	Cercopithecidae	Macaca fascicularis	119377	MVZ	8.52	7.37	6.75	5.55	1.26222	1.32793	L.B., O.R., T.A.M
Primates	Cercopithecidae	Macaca fascicularis	171375	AMNH	7.39	6.07	5.21	4.37	1.41843	1.38902	L.B., O.R., T.A.M
Primates	Cercopithecidae	Macaca fascicularis	175460	AMNH	9.68	8.42	7.08	5.82	1.36723	1.44674	L.B., O.R., T.A.M
Primates	Cercopithecidae	Macaca fascicularis	187215	AMNH	9.19	7.89	6.65	5.64	1.38195	1.39894	L.B., O.R., T.A.M
Primates	Cercopithecidae	Macaca fascicularis	187940	AMNH	9.18	7.36	6.93	5.77	1.32468	1.27556	L.B., O.R., T.A.M
Primates	Cercopithecidae	Macaca fascicularis	B1068A	CMNH	9.46	8.16	7.12	5.72	1.32865	1.42657	L.B., O.R., T.A.M
Primates	Cercopithecidae	Macaca fascicularis	B1163	CMNH	9.85	8.58	7.36	6.34	1.33832	1.35331	L.B., O.R., T.A.M
Primates	Cercopithecidae	Macaca fascicularis	B1370	CMNH	9.94	7.71	6.12	5.76	1.62418	1.33854	L.B., O.R., T.A.M
Primates	Cercopithecidae	Macaca mulatta	35488	NMNH	11.6	8.83	7.15	6.01	1.62238	1.46922	L.B., O.R., T.A.M
Primates	Cercopithecidae	Macaca mulatta	35489	NMNH	11.73	8.82	7.31	6.5	1.60465	1.35692	L.B., O.R., T.A.M
Primates	Cercopithecidae	Macaca mulatta	63471	NMNH	10.69	7.69	6.28	5.79	1.70223	1.32815	L.B., O.R., T.A.M
Primates	Cercopithecidae	Macaca mulatta	154159	MVZ	11.5	9.93	8.11	7.21	1.418	1.37725	L.B., O.R., T.A.M
Primates	Cercopithecidae	Macaca mulatta	154160	MVZ	10.25	9.13	8.28	7.64	1.23792	1.19503	L.B., O.R., T.A.M
Primates	Cercopithecidae	Macaca mulatta	173812	NMNH	11.31	8.96	6.04	5.69	1.87252	1.57469	L.B., O.R., T.A.M
Primates	Cercopithecidae	Macaca mulatta	173813	NMNH	12.59	9.21	7.21	6.53	1.74619	1.41041	L.B., O.R., T.A.M
Primates	Cercopithecidae	Macaca mulatta	173814	NMNH	11.09	7.72	6.32	5.33	1.75475	1.44841	L.B., O.R., T.A.M
Primates	Cercopithecidae	Macaca mulatta	240704	NMNH	9.41	7.68	6.57	5.31	1.43227	1.44633	L.B., O.R., T.A.M
Primates	Cercopithecidae	Macaca mulatta	241160	NMNH	10.51	8.46	6.86	6.07	1.53207	1.39374	L.B., O.R., T.A.M
Primates	Cercopithecidae	Macaca mulatta	258184	NMNH	9.72	7.07	5.75	5.13	1.69043	1.37817	L.B., O.R., T.A.M
Primates	Cercopithecidae	Macaca mulatta	267851	NMNH	8.95	8.71	7.17	6.13	1.24826	1.42088	L.B., O.R., T.A.M
Primates	Cercopithecidae	Macaca mulatta	279191	NMNH	8.6	7.31	6.47	5.07	1.32921	1.44181	L.B., O.R., T.A.M
Primates	Cercopithecidae	Macaca mulatta	296917	NMNH	9.77	7.43	6.16	4.98	1.58604	1.49197	L.B., O.R., T.A.M
Primates	Cercopithecidae	Macaca mulatta	300017	NMNH	9.82	7.69	6.82	5.46	1.43988	1.40842	L.B., O.R., T.A.M
Primates	Cercopithecidae	Macaca mulatta	307715	NMNH	9.48	7.52	6.69	4.99	1.41704	1.50701	L.B., O.R., T.A.M
Primates	Cercopithecidae	Macaca mulatta	320780	NMNH	8.79	6.91	6.15	5.06	1.42927	1.36561	L.B., O.R., T.A.M
Primates	Cercopithecidae	Macaca mulatta	320781	NMNH	9.27	6.99	5.95	4.98	1.55798	1.40361	L.B., O.R., T.A.M
Primates	Cercopithecidae	Macaca mulatta	353186	NMNH	10.68	8.03	6.67	6.04	1.6012	1.32947	L.B., O.R., T.A.M
Primates	Cercopithecidae	Macaca mulatta	353187	NMNH	11.3	8.75	6.88	6	1.64244	1.45833	L.B., O.R., T.A.M
Primates	Cercopithecidae	Macaca mulatta	399285	NMNH	10.7	8.16	6.56	5.9	1.6311	1.38305	L.B., O.R., T.A.M
Primates	Cercopithecidae	Macaca mulatta	537221	NMNH	9.08	7.71	6.66	4.88	1.36336	1.57992	L.B., O.R., T.A.M
Primates	Cercopithecidae	Macaca mulatta	537224	NMNH	10.71	8.1	7.34	5.77	1.45913	1.40381	L.B., O.R., T.A.M
Primates	Cercopithecidae	Macaca mulatta	537225	NMNH	9.53	8.45	7.15	5.89	1.33287	1.43463	L.B., O.R., T.A.M
Primates	Cercopithecidae	Macaca mulatta	537226	NMNH	10.89	8.68	7.49	6.8	1.45394	1.27647	L.B., O.R., T.A.M
Primates	Cercopithecidae	Macaca mulatta	537229	NMNH	10.1	8.12	7.21	5.84	1.40083	1.39041	L.B., O.R., T.A.M
Primates	Cercopithecidae	Macaca mulatta	537231	NMNH	10.6	8.23	6.94	5.76	1.52738	1.42882	L.B., O.R., T.A.M
Primates	Cercopithecidae	Macaca mulatta	537232	NMNH	10.56	7.56	6.68	5.51	1.58084	1.37205	L.B., O.R., T.A.M
Primates	Cercopithecidae	Macaca mulatta	537236	NMNH	11.7	9.06	7.78	6.41	1.50386	1.41342	L.B., O.R., T.A.M
Primates	Cercopithecidae	Macaca mulatta	537237	NMNH	9.03	7.65	6.6	5.67	1.36818	1.34921	L.B., O.R., T.A.M
Primates	Cercopithecidae	Macaca mulatta	537238	NMNH	11.28	8.8	7.41	6.47	1.52227	1.36012	L.B., O.R., T.A.M
Primates	Cercopithecidae	Macaca mulatta	537241	NMNH	10.27	8.03	6.93	5.67	1.48196	1.41623	L.B., O.R., T.A.M
Primates	Cercopithecidae	Macaca mulatta	537242	NMNH	9.37	7.46	6.65	5.14	1.40902	1.45136	L.B., O.R., T.A.M
Primates	Cercopithecidae	Macaca mulatta	537243	NMNH	11.57	8.92	7.81	6.25	1.48143	1.4272	L.B., O.R., T.A.M
Primates	Cercopithecidae	Macaca mulatta	537244	NMNH	10.45	8.43	7.27	6.22	1.43741	1.35531	L.B., O.R., T.A.M
Primates	Cercopithecidae	Macaca mulatta	537246	NMNH	10.24	8.23	7.02	5.82	1.45869	1.41409	L.B., O.R., T.A.M
Primates	Cercopithecidae	Macaca mulatta	537247	NMNH	10.06	7.97	6.79	5.6	1.48159	1.42321	L.B., O.R., T.A.M
Primates	Cercopithecidae	Macaca mulatta	537248	NMNH	10.18	7.12	6.28	5.39	1.62102	1.32096	L.B., O.R., T.A.M
Primates	Cercopithecidae	Macaca mulatta	537249	NMNH	10.55	8.15	7.13	5.9	1.47966	1.38136	L.B., O.R., T.A.M
Primates	Cercopithecidae	Macaca mulatta	537250	NMNH	10.31	8.41	7.3	6.13	1.41233	1.37194	L.B., O.R., T.A.M
Primates	Cercopithecidae	Macaca mulatta	537254	NMNH	11.71	9.62	7.99	6.23	1.46558	1.54414	L.B., O.R., T.A.M
Primates	Cercopithecidae	Macaca mulatta	537255	NMNH	10.42	8.21	7	5.85	1.48857	1.40342	L.B., O.R., T.A.M
Primates	Cercopithecidae	Macaca mulatta	537256	NMNH	9.97	7.78	6.12	5.29	1.62908	1.4707	L.B., O.R., T.A.M
Primates	Cercopithecidae	Macaca mulatta	537257	NMNH	10.11	7.51	6.72	5.08	1.50446	1.47835	L.B., O.R., T.A.M
Primates	Cercopithecidae	Macaca mulatta	537259	NMNH	11.15	8.81	7.6	6.12	1.46711	1.43954	L.B., O.R., T.A.M
Primates	Cercopithecidae	Macaca mulatta	537260	NMNH	9.06	8.05	6.92	5.59	1.30925	1.44007	L.B., O.R., T.A.M
Primates	Cercopithecidae	Macaca mulatta	537261	NMNH	10.38	8.1	7.18	5.29	1.44568	1.53119	L.B., O.R., T.A.M
Primates	Cercopithecidae	Macaca mulatta	537262	NMNH	8.87	7.35	6.52	4.68	1.36043	1.57051	L.B., O.R., T.A.M
Primates	Cercopithecidae	Macaca mulatta	537263	NMNH	10.16	8.17	7.48	5.95	1.35829	1.37311	L.B., O.R., T.A.M
Primates	Cercopithecidae	Macaca mulatta	537264	NMNH	10.26	7.55	7.07	5.46	1.4512	1.38278	L.B., O.R., T.A.M
Primates	Cercopithecidae	Macaca mulatta	537265	NMNH	10.67	8.19	7	6.06	1.52429	1.35149	L.B., O.R., T.A.M
Primates	Cercopithecidae	Macaca mulatta	537266	NMNH	11.41	8.68	7.28	6.26	1.56731	1.38658	L.B., O.R., T.A.M
Primates	Cercopithecidae	Macaca mulatta	537269	NMNH	9.72	8.83	7.32	6.04	1.32787	1.46192	L.B., O.R., T.A.M
Primates	Cercopithecidae	Macaca mulatta	537270	NMNH	9.78	7.27	6.59	5.08	1.48407	1.4311	L.B., O.R., T.A.M
Primates	Cercopithecidae	Macaca mulatta	537271	NMNH	9.83	7.69	7.12	4.97	1.38062	1.54728	L.B., O.R., T.A.M
Primates	Cercopithecidae	Macaca mulatta	537272	NMNH	9.51	7.4	6.38	5.16	1.4906	1.43411	L.B., O.R., T.A.M
Primates	Cercopithecidae	Macaca mulatta	537273	NMNH	10.32	7.72	6.51	5.69	1.58525	1.35677	L.B., O.R., T.A.M
Primates	Cercopithecidae	Macaca mulatta	537274	NMNH	9.48	7.38	5.82	5.25	1.62887	1.40571	L.B., O.R., T.A.M
Primates	Cercopithecidae	Macaca mulatta	537275	NMNH	9.45	6.96	5.45	5.69	1.73394	1.2232	L.B., O.R., T.A.M
Primates	Cercopithecidae	Macaca mulatta	537276	NMNH	11.69	9.2	7.88	6.77	1.4835	1.35894	L.B., O.R., T.A.M
Primates	Cercopithecidae	Macaca mulatta	537277	NMNH	12.17	9.51	8.08	6.81	1.50619	1.39648	L.B., O.R., T.A.M
Primates	Cercopithecidae	Macaca mulatta	537278	NMNH	10.42	7.97	6.75	5.41	1.5437	1.4732	L.B., O.R., T.A.M
Primates	Cercopithecidae	Macaca mulatta	537279	NMNH	9.99	8.22	6.81	5.37	1.46696	1.53073	L.B., O.R., T.A.M
Primates	Cercopithecidae	Macaca mulatta	537280	NMNH	9.81	7.45	7.02	5.28	1.39744	1.41098	L.B., O.R., T.A.M
Primates	Cercopithecidae	Macaca mulatta	537281	NMNH	9.74	7.76	6.09	5.41	1.59934	1.43438	L.B., O.R., T.A.M
Primates	Cercopithecidae	Macaca mulatta	537282	NMNH	10.27	8.6	7.54	5.83	1.36207	1.47513	L.B., O.R., T.A.M
Primates	Cercopithecidae	Macaca mulatta	589096	NMNH	10.09	8.74	6.92	5.61	1.45809	1.55793	L.B., O.R., T.A.M
Primates	Cercopithecidae	Nasalis larvatus	28255	AMNH	9.48	7.6	6.95	5.84	1.36403	1.30137	L.B., O.R., T.A.M
Primates	Cercopithecidae	Nasalis larvatus	85171	AMNH	10.03	7.93	7.08	6.12	1.41667	1.29575	L.B., O.R., T.A.M
Primates	Cercopithecidae	Nasalis larvatus	85172	AMNH	9.66	7.04	6.27	6.1	1.54067	1.1541	L.B., O.R., T.A.M
Primates	Cercopithecidae	Nasalis larvatus	103402	AMNH	9.27	7.75	6.42	5.92	1.44393	1.30912	L.B., O.R., T.A.M
Primates	Cercopithecidae	Nasalis larvatus	103458	AMNH	9.15	7.68	7.31	6.25	1.25171	1.2288	L.B., O.R., T.A.M
Primates	Cercopithecidae	Nasalis larvatus	103465	AMNH	10.03	8.22	7.67	7.32	1.30769	1.12295	L.B., O.R., T.A.M
Primates	Cercopithecidae	Nasalis larvatus	103466	AMNH	9.55	7.82	7.26	6.43	1.31543	1.21617	L.B., O.R., T.A.M
Primates	Cercopithecidae	Nasalis larvatus	103468	AMNH	10.66	8.12	7.45	6.6	1.43087	1.2303	L.B., O.R., T.A.M
Primates	Cercopithecidae	Nasalis larvatus	103469	AMNH	10.55	8.14	7.48	6.64	1.41043	1.2259	L.B., O.R., T.A.M
Primates	Cercopithecidae	Nasalis larvatus	103471	AMNH	9.37	7.38	7.36	6.18	1.2731	1.19417	L.B., O.R., T.A.M
Primates	Cercopithecidae	Nasalis larvatus	103670	AMNH	10.65	8.79	8.1	6.89	1.31481	1.27576	L.B., O.R., T.A.M
Primates	Cercopithecidae	Nasalis larvatus	103671	AMNH	10.12	8.55	7.4	6.93	1.36757	1.23377	L.B., O.R., T.A.M
Primates	Cercopithecidae	Nasalis larvatus	106028	AMNH	10.02	7.97	7.04	6.36	1.4233	1.25314	L.B., O.R., T.A.M
Primates	Cercopithecidae	Nasalis larvatus	106029	AMNH	9.98	7.96	6.84	6.08	1.45906	1.30921	L.B., O.R., T.A.M
Primates	Cercopithecidae	Nasalis larvatus	106030	AMNH	9.67	7.72	6.18	6.19	1.56472	1.24717	L.B., O.R., T.A.M
Primates	Cercopithecidae	Nasalis larvatus	106031	AMNH	8.24	8.07	6.73	6.37	1.22437	1.26688	L.B., O.R., T.A.M
Primates	Cercopithecidae	Nasalis larvatus	106032	AMNH	9.43	7.97	6.79	6.06	1.38881	1.31518	L.B., O.R., T.A.M
Primates	Cercopithecidae	Nasalis larvatus	106033	AMNH	8.7	7.07	5.99	5.64	1.45242	1.25355	L.B., O.R., T.A.M
Primates	Cercopithecidae	Nasalis larvatus	106034	AMNH	9.82	7.55	6.32	6.19	1.5538	1.21971	L.B., O.R., T.A.M
Primates	Cercopithecidae	Nasalis larvatus	106272	AMNH	10.02	8.06	7	5.91	1.43143	1.36379	L.B., O.R., T.A.M
Primates	Cercopithecidae	Nasalis larvatus	106273	AMNH	10.42	8.38	7.65	6.95	1.36209	1.20576	L.B., O.R., T.A.M
Primates	Cercopithecidae	Nasalis larvatus	106274	AMNH	10.5	8.35	7.48	6.52	1.40374	1.28067	L.B., O.R., T.A.M
Primates	Cercopithecidae	Nasalis larvatus	107101	AMNH	10.81	8.02	7.05	6.56	1.53333	1.22256	L.B., O.R., T.A.M
Primates	Cercopithecidae	Nasalis larvatus	B218	CMNH	11.63	8.19	7.24	7.67	1.60635	1.0678	L.B., O.R., T.A.M
Primates	Cercopithecidae	Nasalis larvatus	B219	CMNH	10.32	8.06	6.9	6.29	1.49565	1.2814	L.B., O.R., T.A.M
Primates	Cercopithecidae	Papio hamadryas	106562	MVZ	18.65	15.61	13.24	10.01	1.40861	1.55944	L.B., O.R., T.A.M
Primates	Cercopithecidae	Papio hamadryas	117242	MVZ	22.58	18.41	14.58	11.09	1.5487	1.66005	L.B., O.R., T.A.M
Primates	Cercopithecidae	Papio hamadryas	117244	MVZ	23.35	19.44	15.17	11.89	1.53922	1.63499	L.B., O.R., T.A.M
Primates	Cercopithecidae	Papio hamadryas	117249	MVZ	21.59	16.7	13.39	10.13	1.6124	1.64857	L.B., O.R., T.A.M
Primates	Cercopithecidae	Papio hamadryas	117259	MVZ	24.2	17.48	14.11	12.2	1.7151	1.43279	L.B., O.R., T.A.M
Primates	Cercopithecidae	Papio hamadryas	120929	MVZ	21.33	16.3	13.32	10.55	1.60135	1.54502	L.B., O.R., T.A.M
Primates	Cercopithecidae	Papio hamadryas	124254	MVZ	22.2	16.35	14.2	11.75	1.56338	1.39149	L.B., O.R., T.A.M
Primates	Cercopithecidae	Papio hamadryas	144059	NMNH	21.59	17.2	14.86	11.97	1.45289	1.43693	L.B., O.R., T.A.M
Primates	Cercopithecidae	Papio hamadryas	149503	MVZ	21.55	16.97	13.48	11.11	1.59866	1.52745	L.B., O.R., T.A.M
Primates	Cercopithecidae	Papio hamadryas	149508	MVZ	23.36	17.42	14.19	10.92	1.64623	1.59524	L.B., O.R., T.A.M
Primates	Cercopithecidae	Papio hamadryas	149512	MVZ	20.12	15.72	12.57	11.03	1.60064	1.4252	L.B., O.R., T.A.M
Primates	Cercopithecidae	Papio hamadryas	149515	MVZ	22.88	17.13	14.57	11.6	1.57035	1.47672	L.B., O.R., T.A.M
Primates	Cercopithecidae	Papio hamadryas	152835	MVZ	22.69	17.09	14.06	11.37	1.6138	1.50308	L.B., O.R., T.A.M
Primates	Cercopithecidae	Papio hamadryas	154146	MVZ	20.68	16.88	13.58	10.61	1.52283	1.59095	L.B., O.R., T.A.M
Primates	Cercopithecidae	Papio hamadryas	154147	MVZ	16.61	14.81	11.98	9.25	1.38648	1.60108	L.B., O.R., T.A.M
Primates	Cercopithecidae	Papio hamadryas	162899	NMNH	19.5	16.29	13.35	11.52	1.46067	1.41406	L.B., O.R., T.A.M
Primates	Cercopithecidae	Papio hamadryas	164518	NMNH	20.07	15.44	13.34	10.65	1.5045	1.44977	L.B., O.R., T.A.M
Primates	Cercopithecidae	Papio hamadryas	182025	NMNH	19.52	15.81	12.99	10.91	1.50269	1.44913	L.B., O.R., T.A.M
Primates	Cercopithecidae	Papio hamadryas	182148	NMNH	17.8	13.39	11.13	8.8	1.59928	1.52159	L.B., O.R., T.A.M
Primates	Cercopithecidae	Papio hamadryas	184531	MVZ	19.11	16.83	14.68	12.12	1.30177	1.38861	L.B., O.R., T.A.M
Primates	Cercopithecidae	Papio hamadryas	216605	NMNH	20.13	15.72	13.24	10.69	1.52039	1.47053	L.B., O.R., T.A.M
Primates	Cercopithecidae	Papio hamadryas	236976	NMNH	20.33	15.88	13.68	11.94	1.48611	1.32998	L.B., O.R., T.A.M
Primates	Cercopithecidae	Papio hamadryas	237574	NMNH	16.09	15.2	12.03	9.92	1.33749	1.53226	L.B., O.R., T.A.M
Primates	Cercopithecidae	Papio hamadryas	300795	NMNH	20.02	14.7	12.86	9.99	1.55677	1.47147	L.B., O.R., T.A.M
Primates	Cercopithecidae	Papio hamadryas	354987	NMNH	17.18	15.81	13.1	10.55	1.31145	1.49858	L.B., O.R., T.A.M
Primates	Cercopithecidae	Papio hamadryas	354988	NMNH	19.29	15.18	12.38	10.17	1.55816	1.49263	L.B., O.R., T.A.M
Primates	Cercopithecidae	Papio hamadryas	354989	NMNH	21.22	15.22	12.66	9.71	1.67615	1.56746	L.B., O.R., T.A.M
Primates	Cercopithecidae	Papio hamadryas	354992	NMNH	17.44	14.21	11.54	9.93	1.51127	1.43102	L.B., O.R., T.A.M
Primates	Cercopithecidae	Papio hamadryas	354993	NMNH	20.1	15.99	13.23	10.37	1.51927	1.54195	L.B., O.R., T.A.M
Primates	Cercopithecidae	Papio hamadryas	384219	NMNH	17.04	13.7	11.35	9.32	1.50132	1.46996	L.B., O.R., T.A.M
Primates	Cercopithecidae	Papio hamadryas	384220	NMNH	17.8	13.82	11.98	9.28	1.48581	1.48922	L.B., O.R., T.A.M
Primates	Cercopithecidae	Papio hamadryas	384221	NMNH	18.88	14.14	11.79	9.79	1.60136	1.44433	L.B., O.R., T.A.M
Primates	Cercopithecidae	Papio hamadryas	384222	NMNH	18.8	14.38	12.01	8.9	1.56536	1.61573	L.B., O.R., T.A.M
Primates	Cercopithecidae	Papio hamadryas	384223	NMNH	20.81	15.67	13.75	10.1	1.51345	1.55149	L.B., O.R., T.A.M
Primates	Cercopithecidae	Papio hamadryas	384224	NMNH	15.79	13.21	11.45	9.53	1.37904	1.38615	L.B., O.R., T.A.M
Primates	Cercopithecidae	Papio hamadryas	384227	NMNH	18.27	14.57	12.7	9.83	1.43858	1.4822	L.B., O.R., T.A.M
Primates	Cercopithecidae	Papio hamadryas	384228	NMNH	20.55	15.13	13.09	10.03	1.5699	1.50847	L.B., O.R., T.A.M
Primates	Cercopithecidae	Papio hamadryas	384229	NMNH	21.44	16.4	14.01	10.68	1.53034	1.53558	L.B., O.R., T.A.M
Primates	Cercopithecidae	Papio hamadryas	384230	NMNH	19.86	15.76	13.76	10.62	1.44331	1.48399	L.B., O.R., T.A.M
Primates	Cercopithecidae	Papio hamadryas	384234	NMNH	21	15.71	13.93	11.17	1.50754	1.40645	L.B., O.R., T.A.M
Primates	Cercopithecidae	Papio hamadryas	384235	NMNH	17.93	14.07	12.33	9.87	1.45418	1.42553	L.B., O.R., T.A.M
Primates	Cercopithecidae	Papio hamadryas	395157	NMNH	19.12	16.84	13.82	10.33	1.3835	1.6302	L.B., O.R., T.A.M
Primates	Cercopithecidae	Papio hamadryas	395433	NMNH	19.4	16.2	13.13	10.5	1.47753	1.54286	L.B., O.R., T.A.M
Primates	Cercopithecidae	Papio hamadryas	395434	NMNH	20.89	16.47	13.85	11.8	1.5083	1.39576	L.B., O.R., T.A.M
Primates	Cercopithecidae	Papio hamadryas	395437	NMNH	20.14	15.49	12.34	10.51	1.63209	1.47383	L.B., O.R., T.A.M
Primates	Cercopithecidae	Papio hamadryas	395438	NMNH	16.82	13.79	10.85	9.67	1.55023	1.42606	L.B., O.R., T.A.M
Primates	Cercopithecidae	Papio hamadryas	B1153	CMNH	18.9	16.14	13.08	10.2	1.44495	1.58235	L.B., O.R., T.A.M
Primates	Cercopithecidae	Papio hamadryas	B1214	CMNH	16.82	15.51	11.78	10.42	1.42784	1.48848	L.B., O.R., T.A.M
Primates	Cercopithecidae	Papio hamadryas	B1221	CMNH	21.23	15.73	11.75	10.89	1.80681	1.44444	L.B., O.R., T.A.M
Primates	Cercopithecidae	Papio hamadryas	B1223	CMNH	20	16.13	12.39	10.72	1.61421	1.50466	L.B., O.R., T.A.M
Primates	Cercopithecidae	Papio hamadryas	B1224	CMNH	19	15.78	13.07	10.17	1.45371	1.55162	L.B., O.R., T.A.M
Primates	Cercopithecidae	Papio hamadryas	B1226	CMNH	17.55	15.33	11.6	9.95	1.51293	1.5407	L.B., O.R., T.A.M
Primates	Cercopithecidae	Papio hamadryas	B3515	CMNH	22.18	16.43	14.35	10.98	1.54564	1.49636	L.B., O.R., T.A.M
Primates	Cercopithecidae	Papio hamadryas	B412	CMNH	19.49	17.56	13.65	11.54	1.42784	1.52166	L.B., O.R., T.A.M
Primates	Cercopithecidae	Papio hamadryas	B802	CMNH	16.36	12.88	11.51	9.77	1.42137	1.31832	L.B., O.R., T.A.M
Primates	Cercopithecidae	Papio hamadryas	B828	CMNH	21.36	16.99	13.4	11.24	1.59403	1.51157	L.B., O.R., T.A.M
Primates	Cercopithecidae	Presbytis melalophos	102204	AMNH	6.46	6.12	6.19	5.68	1.04362	1.07746	L.B., O.R., T.A.M
Primates	Cercopithecidae	Presbytis melalophos	102205	AMNH	5.6	5.98	6.05	5.21	0.92562	1.14779	L.B., O.R., T.A.M
Primates	Cercopithecidae	Presbytis melalophos	102208	AMNH	6.55	5.88	5.74	5.3	1.14111	1.10943	L.B., O.R., T.A.M
Primates	Cercopithecidae	Presbytis melalophos	102210	AMNH	6.35	5.99	5.94	5.63	1.06902	1.06394	L.B., O.R., T.A.M
Primates	Cercopithecidae	Presbytis melalophos	102744	AMNH	6.96	5.84	5.79	6.39	1.20207	0.913928	L.B., O.R., T.A.M
Primates	Cercopithecidae	Presbytis melalophos	102745	AMNH	6.37	6.1	5.87	6.02	1.08518	1.01329	L.B., O.R., T.A.M
Primates	Cercopithecidae	Presbytis melalophos	102746	AMNH	6.73	6.09	5.79	6.34	1.16235	0.960568	L.B., O.R., T.A.M
Primates	Cercopithecidae	Presbytis melalophos	102747	AMNH	7.01	5.85	5.56	5.22	1.26079	1.12069	L.B., O.R., T.A.M
Primates	Cercopithecidae	Presbytis melalophos	102750	AMNH	6.64	5.73	5.72	5.48	1.16084	1.04562	L.B., O.R., T.A.M
Primates	Cercopithecidae	Presbytis melalophos	102751	AMNH	6.98	6.09	5.86	6.03	1.19113	1.00995	L.B., O.R., T.A.M
Primates	Cercopithecidae	Presbytis melalophos	102752	AMNH	7.21	5.71	5.67	5.35	1.2716	1.06729	L.B., O.R., T.A.M
Primates	Cercopithecidae	Presbytis melalophos	102753	AMNH	6.69	5.91	5.58	4.99	1.19892	1.18437	L.B., O.R., T.A.M
Primates	Cercopithecidae	Presbytis melalophos	102755	AMNH	7.17	5.87	5.71	6.1	1.25569	0.962295	L.B., O.R., T.A.M
Primates	Cercopithecidae	Presbytis melalophos	102756	AMNH	6.34	5.83	5.47	5.52	1.15905	1.05616	L.B., O.R., T.A.M
Primates	Cercopithecidae	Presbytis melalophos	102757	AMNH	6.58	5.8	5.47	5.56	1.20293	1.04317	L.B., O.R., T.A.M
Primates	Cercopithecidae	Presbytis melalophos	102758	AMNH	6.6	5.9	5.68	5.81	1.16197	1.01549	L.B., O.R., T.A.M
Primates	Cercopithecidae	Presbytis melalophos	102759	AMNH	6.74	5.71	5.46	4.85	1.23443	1.17732	L.B., O.R., T.A.M
Primates	Cercopithecidae	Presbytis melalophos	102760	AMNH	6.65	5.49	5.39	5.68	1.23377	0.966549	L.B., O.R., T.A.M
Primates	Cercopithecidae	Presbytis melalophos	102762	AMNH	6.73	6.13	5.84	5.92	1.1524	1.03547	L.B., O.R., T.A.M
Primates	Cercopithecidae	Presbytis melalophos	102882	AMNH	6.22	5.63	5.79	4.96	1.07427	1.13508	L.B., O.R., T.A.M
Primates	Cercopithecidae	Presbytis melalophos	102883	AMNH	6.76	5.94	6.02	4.87	1.12292	1.21971	L.B., O.R., T.A.M
Primates	Cercopithecidae	Presbytis melalophos	102884	AMNH	6.93	6.09	6.07	5.38	1.14168	1.13197	L.B., O.R., T.A.M
Primates	Cercopithecidae	Presbytis melalophos	102885	AMNH	6.27	5.97	5.91	5.58	1.06091	1.06989	L.B., O.R., T.A.M
Primates	Cercopithecidae	Presbytis melalophos	102886	AMNH	6.58	5.97	5.8	5.02	1.13448	1.18924	L.B., O.R., T.A.M
Primates	Cercopithecidae	Presbytis melalophos	102889	AMNH	6.94	6.06	5.92	5.5	1.1723	1.10182	L.B., O.R., T.A.M
Primates	Cercopithecidae	Presbytis melalophos	102890	AMNH	6.41	5.75	5.94	4.97	1.07912	1.15694	L.B., O.R., T.A.M
Primates	Cercopithecidae	Presbytis melalophos	102891	AMNH	6.33	5.96	5.93	5.35	1.06745	1.11402	L.B., O.R., T.A.M
Primates	Cercopithecidae	Presbytis melalophos	102892	AMNH	6.8	5.82	5.75	5.13	1.18261	1.1345	L.B., O.R., T.A.M
Primates	Cercopithecidae	Presbytis melalophos	102894	AMNH	6.56	6.11	5.98	4.91	1.09699	1.2444	L.B., O.R., T.A.M
Primates	Cercopithecidae	Presbytis melalophos	102895	AMNH	6.8	5.79	5.94	4.73	1.14478	1.2241	L.B., O.R., T.A.M
Primates	Cercopithecidae	Presbytis melalophos	102896	AMNH	6.71	6.12	5.85	5.56	1.14701	1.10072	L.B., O.R., T.A.M
Primates	Cercopithecidae	Presbytis melalophos	102897	AMNH	6.39	5.65	5.6	5.11	1.14107	1.10568	L.B., O.R., T.A.M
Primates	Cercopithecidae	Presbytis melalophos	102898	AMNH	6.69	5.88	6.1	4.94	1.09672	1.19028	L.B., O.R., T.A.M
Primates	Cercopithecidae	Presbytis melalophos	102899	AMNH	6.45	5.83	5.91	5.02	1.09137	1.16135	L.B., O.R., T.A.M
Primates	Cercopithecidae	Presbytis melalophos	102900	AMNH	6.86	5.99	5.73	5.31	1.19721	1.12806	L.B., O.R., T.A.M
Primates	Cercopithecidae	Presbytis melalophos	102901	AMNH	6.48	6.07	5.75	4.56	1.12696	1.33114	L.B., O.R., T.A.M
Primates	Cercopithecidae	Presbytis melalophos	107075	AMNH	5.99	5.81	5.71	6.02	1.04904	0.965116	L.B., O.R., T.A.M
Primates	Cercopithecidae	Presbytis melalophos	107076	AMNH	8.1	7	6.24	5.55	1.29808	1.26126	L.B., O.R., T.A.M
Primates	Cercopithecidae	Presbytis melalophos	107077	AMNH	5.66	5.77	5.53	5.66	1.02351	1.01943	L.B., O.R., T.A.M
Primates	Cercopithecidae	Presbytis melalophos	107078	AMNH	5.89	5.91	5.7	6.1	1.03333	0.968852	L.B., O.R., T.A.M
Primates	Cercopithecidae	Presbytis melalophos	107079	AMNH	6	5.81	5.79	5.65	1.03627	1.02832	L.B., O.R., T.A.M
Primates	Cercopithecidae	Presbytis melalophos	107080	AMNH	5.82	5.7	5.58	5.84	1.04301	0.976027	L.B., O.R., T.A.M
Primates	Cercopithecidae	Presbytis melalophos	107082	AMNH	6.14	5.75	5.68	5.36	1.08099	1.07276	L.B., O.R., T.A.M
Primates	Cercopithecidae	Presbytis melalophos	107084	AMNH	5.67	5.62	5.42	5.9	1.04613	0.952542	L.B., O.R., T.A.M
Primates	Cercopithecidae	Presbytis melalophos	107085	AMNH	6.01	5.72	5.71	5.32	1.05254	1.07519	L.B., O.R., T.A.M
Primates	Cercopithecidae	Presbytis melalophos	107086	AMNH	5.8	5.74	5.57	5.61	1.04129	1.02317	L.B., O.R., T.A.M
Primates	Cercopithecidae	Presbytis melalophos	107087	AMNH	5.57	5.36	5.16	5.35	1.07946	1.00187	L.B., O.R., T.A.M
Primates	Cercopithecidae	Presbytis melalophos	107088	AMNH	5.37	5.45	5.75	5.45	0.933913	1	L.B., O.R., T.A.M
Primates	Cercopithecidae	Presbytis melalophos	107089	AMNH	5.67	6.07	5.73	5.56	0.989529	1.09173	L.B., O.R., T.A.M
Primates	Cercopithecidae	Presbytis melalophos	107090	AMNH	5.69	5.55	5.76	5.21	0.987847	1.06526	L.B., O.R., T.A.M
Primates	Cercopithecidae	Presbytis melalophos	114507	NMNH	5.9	5.76	5.41	5.08	1.09057	1.13386	L.B., O.R., T.A.M
Primates	Cercopithecidae	Presbytis melalophos	114508	NMNH	7.03	6.3	6.2	6.2	1.13387	1.01613	L.B., O.R., T.A.M
Primates	Cercopithecidae	Presbytis melalophos	114509	NMNH	5.66	5.8	5.63	5.53	1.00533	1.04882	L.B., O.R., T.A.M
Primates	Cercopithecidae	Presbytis melalophos	121804	NMNH	7.04	6.1	5.87	5.18	1.19932	1.17761	L.B., O.R., T.A.M
Primates	Cercopithecidae	Presbytis melalophos	121805	NMNH	6.94	5.94	5.91	5.31	1.17428	1.11864	L.B., O.R., T.A.M
Primates	Cercopithecidae	Presbytis melalophos	121806	NMNH	6.56	5.58	5.62	5.13	1.16726	1.08772	L.B., O.R., T.A.M
Primates	Cercopithecidae	Presbytis melalophos	121807	NMNH	6.66	5.79	5.78	5.42	1.15225	1.06827	L.B., O.R., T.A.M
Primates	Cercopithecidae	Presbytis melalophos	121808	NMNH	6.75	5.8	5.55	5.12	1.21622	1.13281	L.B., O.R., T.A.M
Primates	Cercopithecidae	Presbytis melalophos	121809	NMNH	6.26	5.59	5.62	5.48	1.11388	1.02007	L.B., O.R., T.A.M
Primates	Cercopithecidae	Presbytis melalophos	121811	NMNH	6.6	5.7	5.43	4.94	1.21547	1.15385	L.B., O.R., T.A.M
Primates	Cercopithecidae	Presbytis melalophos	121899	NMNH	6.31	5.63	5.72	5.26	1.10315	1.07034	L.B., O.R., T.A.M
Primates	Cercopithecidae	Presbytis melalophos	141146	NMNH	6.13	5.8	5.71	5.11	1.07356	1.13503	L.B., O.R., T.A.M
Primates	Cercopithecidae	Presbytis melalophos	141147	NMNH	7.32	5.89	5.62	5.38	1.30249	1.0948	L.B., O.R., T.A.M
Primates	Cercopithecidae	Presbytis melalophos	141148	NMNH	6.5	5.47	5.37	5.02	1.21043	1.08964	L.B., O.R., T.A.M
Primates	Cercopithecidae	Presbytis melalophos	141149	NMNH	6.48	5.93	5.89	5.29	1.10017	1.12098	L.B., O.R., T.A.M
Primates	Cercopithecidae	Presbytis melalophos	141150	NMNH	6.46	6.25	5.88	5.55	1.09864	1.12613	L.B., O.R., T.A.M
Primates	Cercopithecidae	Presbytis melalophos	141151	NMNH	6.54	5.83	5.95	5.38	1.09916	1.08364	L.B., O.R., T.A.M
Primates	Cercopithecidae	Presbytis melalophos	141152	NMNH	7.01	6.08	6.09	5.09	1.15107	1.1945	L.B., O.R., T.A.M
Primates	Cercopithecidae	Presbytis melalophos	141153	NMNH	6.96	5.78	5.95	5.62	1.16975	1.02847	L.B., O.R., T.A.M
Primates	Cercopithecidae	Presbytis melalophos	143546	NMNH	6.29	6.05	6.03	5.09	1.04312	1.18861	L.B., O.R., T.A.M
Primates	Cercopithecidae	Presbytis melalophos	143547	NMNH	6.24	6.17	5.9	5.13	1.05763	1.20273	L.B., O.R., T.A.M
Primates	Cercopithecidae	Presbytis melalophos	143548	NMNH	6.32	6.06	5.76	5.52	1.09722	1.09783	L.B., O.R., T.A.M
Primates	Cercopithecidae	Presbytis melalophos	144081	NMNH	6.18	5.96	5.9	5.57	1.04746	1.07002	L.B., O.R., T.A.M
Primates	Cercopithecidae	Presbytis melalophos	144082	NMNH	6.62	5.82	5.76	5.75	1.14931	1.01217	L.B., O.R., T.A.M
Primates	Cercopithecidae	Presbytis melalophos	245035	AMNH	5.98	6.03	5.8	5.63	1.03103	1.07105	L.B., O.R., T.A.M
Primates	Cercopithecidae	Presbytis melalophos	296919	NMNH	7.11	6.43	6.32	6.61	1.125	0.972769	L.B., O.R., T.A.M
Primates	Cercopithecidae	Presbytis rubicunda	83405	NMNH	6.19	5.44	5.46	5.36	1.1337	1.01493	L.B., O.R., T.A.M
Primates	Cercopithecidae	Presbytis rubicunda	83951	NMNH	5.84	5.45	5.61	5.35	1.041	1.01869	L.B., O.R., T.A.M
Primates	Cercopithecidae	Presbytis rubicunda	103400	AMNH	7.01	5.93	5.99	5.07	1.17028	1.16963	L.B., O.R., T.A.M
Primates	Cercopithecidae	Presbytis rubicunda	103624	AMNH	6.58	5.86	5.75	5.73	1.14435	1.02269	L.B., O.R., T.A.M
Primates	Cercopithecidae	Presbytis rubicunda	103625	AMNH	6.7	6.14	5.72	6.08	1.17133	1.00987	L.B., O.R., T.A.M
Primates	Cercopithecidae	Presbytis rubicunda	103626	AMNH	6.5	5.77	5.52	5.25	1.17754	1.09905	L.B., O.R., T.A.M
Primates	Cercopithecidae	Presbytis rubicunda	103627	AMNH	6.66	5.93	5.8	5.2	1.14828	1.14038	L.B., O.R., T.A.M
Primates	Cercopithecidae	Presbytis rubicunda	103628	AMNH	6.28	5.89	5.94	5.6	1.05724	1.05179	L.B., O.R., T.A.M
Primates	Cercopithecidae	Presbytis rubicunda	103631	AMNH	5.82	5.71	5.6	5.24	1.03929	1.08969	L.B., O.R., T.A.M
Primates	Cercopithecidae	Presbytis rubicunda	103632	AMNH	6.9	6.01	5.79	5.47	1.19171	1.09872	L.B., O.R., T.A.M
Primates	Cercopithecidae	Presbytis rubicunda	103633	AMNH	6	5.39	5.48	5.16	1.09489	1.04457	L.B., O.R., T.A.M
Primates	Cercopithecidae	Presbytis rubicunda	103634	AMNH	6.78	6.06	5.63	5.7	1.20426	1.06316	L.B., O.R., T.A.M
Primates	Cercopithecidae	Presbytis rubicunda	103635	AMNH	6.74	5.82	5.72	5.43	1.17832	1.07182	L.B., O.R., T.A.M
Primates	Cercopithecidae	Presbytis rubicunda	103636	AMNH	6.76	6.1	6.11	5.65	1.10638	1.07965	L.B., O.R., T.A.M
Primates	Cercopithecidae	Presbytis rubicunda	103637	AMNH	6.61	5.74	5.62	5.15	1.17616	1.11456	L.B., O.R., T.A.M
Primates	Cercopithecidae	Presbytis rubicunda	103638	AMNH	6.47	5.93	5.81	5.44	1.1136	1.09007	L.B., O.R., T.A.M
Primates	Cercopithecidae	Presbytis rubicunda	103639	AMNH	6.49	5.74	5.66	5.73	1.14664	1.00175	L.B., O.R., T.A.M
Primates	Cercopithecidae	Presbytis rubicunda	103640	AMNH	7.24	6.23	6.04	5.55	1.19868	1.12252	L.B., O.R., T.A.M
Primates	Cercopithecidae	Presbytis rubicunda	103641	AMNH	6.97	5.92	5.83	5.64	1.19554	1.04965	L.B., O.R., T.A.M
Primates	Cercopithecidae	Presbytis rubicunda	103642	AMNH	6.47	5.75	5.74	5.43	1.12718	1.05893	L.B., O.R., T.A.M
Primates	Cercopithecidae	Presbytis rubicunda	103643	AMNH	6.55	5.86	5.74	5.41	1.14111	1.08318	L.B., O.R., T.A.M
Primates	Cercopithecidae	Presbytis rubicunda	105901	NMNH	5.86	5.23	5.3	5.18	1.10566	1.00965	L.B., O.R., T.A.M
Primates	Cercopithecidae	Presbytis rubicunda	105904	NMNH	6	5.53	5.64	5.22	1.06383	1.05939	L.B., O.R., T.A.M
Primates	Cercopithecidae	Presbytis rubicunda	105906	NMNH	6.13	5.54	5.63	5.71	1.08881	0.970228	L.B., O.R., T.A.M
Primates	Cercopithecidae	Presbytis rubicunda	105907	NMNH	6.4	5.51	5.45	5.39	1.17431	1.02226	L.B., O.R., T.A.M
Primates	Cercopithecidae	Presbytis rubicunda	105908	NMNH	6.81	5.61	5.53	5.29	1.23146	1.06049	L.B., O.R., T.A.M
Primates	Cercopithecidae	Presbytis rubicunda	106014	AMNH	6.39	5.98	6.14	5.88	1.04072	1.01701	L.B., O.R., T.A.M
Primates	Cercopithecidae	Presbytis rubicunda	106015	AMNH	6.58	5.76	5.53	5.35	1.18987	1.07664	L.B., O.R., T.A.M
Primates	Cercopithecidae	Presbytis rubicunda	106016	AMNH	6.16	5.58	5.71	5.37	1.07881	1.03911	L.B., O.R., T.A.M
Primates	Cercopithecidae	Presbytis rubicunda	106017	AMNH	6.15	5.39	5.54	5.39	1.11011	1	L.B., O.R., T.A.M
Primates	Cercopithecidae	Presbytis rubicunda	106018	AMNH	5.57	5.48	5.6	5.21	0.994643	1.05182	L.B., O.R., T.A.M
Primates	Cercopithecidae	Presbytis rubicunda	106019	AMNH	6.01	5.55	5.75	6.06	1.04522	0.915842	L.B., O.R., T.A.M
Primates	Cercopithecidae	Presbytis rubicunda	106020	AMNH	6.31	5.94	5.79	5.26	1.08981	1.12928	L.B., O.R., T.A.M
Primates	Cercopithecidae	Presbytis rubicunda	106022	AMNH	5.92	5.75	5.74	5.61	1.03136	1.02496	L.B., O.R., T.A.M
Primates	Cercopithecidae	Presbytis rubicunda	106023	AMNH	6.03	5.56	5.73	5.23	1.05236	1.0631	L.B., O.R., T.A.M
Primates	Cercopithecidae	Presbytis rubicunda	106133	AMNH	6.37	5.66	5.71	6.4	1.11559	0.884375	L.B., O.R., T.A.M
Primates	Cercopithecidae	Presbytis rubicunda	106134	AMNH	6.74	5.78	6.11	5.77	1.10311	1.00173	L.B., O.R., T.A.M
Primates	Cercopithecidae	Presbytis rubicunda	106135	AMNH	6.06	5.34	5.46	5.65	1.10989	0.945133	L.B., O.R., T.A.M
Primates	Cercopithecidae	Presbytis rubicunda	106277	AMNH	6.35	5.76	5.78	5.51	1.09862	1.04537	L.B., O.R., T.A.M
Primates	Cercopithecidae	Presbytis rubicunda	106278	AMNH	6.55	5.59	5.42	5.2	1.20849	1.075	L.B., O.R., T.A.M
Primates	Cercopithecidae	Presbytis rubicunda	106279	AMNH	6.55	5.52	5.49	5.16	1.19308	1.06977	L.B., O.R., T.A.M
Primates	Cercopithecidae	Presbytis rubicunda	125103	NMNH	5.7	5.81	5.53	5.73	1.03074	1.01396	L.B., O.R., T.A.M
Primates	Cercopithecidae	Presbytis rubicunda	125104	NMNH	6.2	5.6	5.47	5.58	1.13346	1.00358	L.B., O.R., T.A.M
Primates	Cercopithecidae	Presbytis rubicunda	125105	NMNH	6.08	5.53	5.57	5.53	1.09156	1	L.B., O.R., T.A.M
Primates	Cercopithecidae	Presbytis rubicunda	125106	NMNH	6.07	5.64	5.42	5.54	1.11993	1.01805	L.B., O.R., T.A.M
Primates	Cercopithecidae	Presbytis rubicunda	125158	NMNH	6.41	5.63	5.52	5.46	1.16123	1.03114	L.B., O.R., T.A.M
Primates	Cercopithecidae	Presbytis rubicunda	125159	NMNH	5.94	5.8	5.58	5.86	1.06452	0.989761	L.B., O.R., T.A.M
Primates	Cercopithecidae	Presbytis rubicunda	145331	NMNH	5.92	5.81	5.63	5.24	1.05151	1.10878	L.B., O.R., T.A.M
Primates	Cercopithecidae	Presbytis rubicunda	145332	NMNH	6.63	6.05	5.55	5.94	1.19459	1.01852	L.B., O.R., T.A.M
Primates	Cercopithecidae	Presbytis rubicunda	145333	NMNH	6.51	5.93	5.56	6.16	1.17086	0.962662	L.B., O.R., T.A.M
Primates	Cercopithecidae	Presbytis rubicunda	145334	NMNH	6.14	5.98	5.86	5.14	1.04778	1.16342	L.B., O.R., T.A.M
Primates	Cercopithecidae	Presbytis rubicunda	145335	NMNH	6.12	5.66	5.55	5.17	1.1027	1.09478	L.B., O.R., T.A.M
Primates	Cercopithecidae	Presbytis rubicunda	151826	NMNH	5.92	5.34	5.53	5.47	1.07052	0.976234	L.B., O.R., T.A.M
Primates	Cercopithecidae	Presbytis rubicunda	151827	NMNH	6.72	5.54	5.52	5.26	1.21739	1.05323	L.B., O.R., T.A.M
Primates	Cercopithecidae	Presbytis rubicunda	151828	NMNH	5.88	5.45	5.51	5.05	1.06715	1.07921	L.B., O.R., T.A.M
Primates	Cercopithecidae	Presbytis rubicunda	153789	NMNH	6.08	5.56	5.48	5.69	1.10949	0.977153	L.B., O.R., T.A.M
Primates	Cercopithecidae	Presbytis rubicunda	153791	NMNH	6.08	5.63	5.56	5.61	1.09353	1.00357	L.B., O.R., T.A.M
Primates	Cercopithecidae	Presbytis rubicunda	153793	NMNH	6.63	5.83	5.74	5.4	1.15505	1.07963	L.B., O.R., T.A.M
Primates	Cercopithecidae	Presbytis rubicunda	153794	NMNH	6.12	5.84	5.7	5.98	1.07368	0.976589	L.B., O.R., T.A.M
Primates	Cercopithecidae	Presbytis rubicunda	153795	NMNH	6.2	5.87	5.64	6.02	1.09929	0.975083	L.B., O.R., T.A.M
Primates	Cercopithecidae	Presbytis rubicunda	154364	NMNH	6.51	6.07	5.91	5.64	1.10152	1.07624	L.B., O.R., T.A.M
Primates	Cercopithecidae	Presbytis rubicunda	154365	NMNH	5.97	5.38	5.41	5	1.10351	1.076	L.B., O.R., T.A.M
Primates	Cercopithecidae	Presbytis rubicunda	154366	NMNH	6.2	5.47	5.74	5.09	1.08014	1.07466	L.B., O.R., T.A.M
Primates	Cercopithecidae	Presbytis rubicunda	196800	NMNH	6.02	5.71	5.47	5.54	1.10055	1.03069	L.B., O.R., T.A.M
Primates	Cercopithecidae	Presbytis rubicunda	196802	NMNH	6.25	5.33	5.4	4.65	1.15741	1.14624	L.B., O.R., T.A.M
Primates	Cercopithecidae	Presbytis rubicunda	197658	NMNH	6.64	5.56	5.59	5.86	1.18784	0.948805	L.B., O.R., T.A.M
Primates	Cercopithecidae	Presbytis rubicunda	197659	NMNH	6.21	5.24	5.31	5.21	1.16949	1.00576	L.B., O.R., T.A.M
Primates	Cercopithecidae	Presbytis rubicunda	198296	NMNH	6.2	5.75	5.71	5.46	1.08581	1.05311	L.B., O.R., T.A.M
Primates	Cercopithecidae	Presbytis rubicunda	198297	NMNH	5.89	5.67	5.82	5.72	1.01203	0.991259	L.B., O.R., T.A.M
Primates	Cercopithecidae	Presbytis rubicunda	198838	NMNH	5.92	5.43	5.61	5.23	1.05526	1.03824	L.B., O.R., T.A.M
Primates	Cercopithecidae	Presbytis rubicunda	199172	NMNH	6.68	5.73	5.83	5.27	1.1458	1.08729	L.B., O.R., T.A.M
Primates	Cercopithecidae	Presbytis rubicunda	199742	NMNH	6.27	5.31	5.5	4.92	1.14	1.07927	L.B., O.R., T.A.M
Primates	Cercopithecidae	Presbytis rubicunda	292561	NMNH	6.64	5.9	5.96	5.6	1.11409	1.05357	L.B., O.R., T.A.M
Primates	Cercopithecidae	Presbytis rubicunda	300920	NMNH	6.24	5.69	5.75	5.12	1.08522	1.11133	L.B., O.R., T.A.M
Primates	Cercopithecidae	Theropithecus gelada	80126	AMNH	15.57	12.16	9.83	8.42	1.58393	1.44418	L.B., O.R., T.A.M
Primates	Cercopithecidae	Theropithecus gelada	238034	AMNH	15.49	12.88	9.86	7.76	1.57099	1.65979	L.B., O.R., T.A.M
Primates	Cercopithecidae	Theropithecus gelada	240885	NMNH	15.57	13.06	10.66	8.15	1.4606	1.60245	L.B., O.R., T.A.M
Primates	Cercopithecidae	Theropithecus gelada	305107	NMNH	15.87	13.01	10.64	7.77	1.49154	1.67439	L.B., O.R., T.A.M
Primates	Cercopithecidae	Theropithecus gelada	319992	NMNH	15.89	12.09	9.82	8.22	1.61813	1.4708	L.B., O.R., T.A.M
Primates	Cercopithecidae	Theropithecus gelada	354990	NMNH	16.04	12.51	8.49	7.51	1.88928	1.66578	L.B., O.R., T.A.M
Primates	Cercopithecidae	Theropithecus gelada	B1209	CMNH	14.94	11.68	9.41	7.11	1.58767	1.64276	L.B., O.R., T.A.M
Primates	Gorillidae	Gorilla gorilla	HTB 1020	CMNH	19.1	17.4	16.5	11.9	1.15758	1.46218	Suwa et al. (2009)**
Primates	Gorillidae	Gorilla gorilla	HTB 1419	CMNH	16.1	16.2	14.9	10.7	1.08054	1.51402	Suwa et al. (2009)**
Primates	Gorillidae	Gorilla gorilla	HTB 1732	CMNH	18.9	17.6	16.8	11.7	1.125	1.50427	Suwa et al. (2009)**
Primates	Gorillidae	Gorilla gorilla	HTB 1751	CMNH	17.9	17.7	15.7	11.8	1.14013	1.5	Suwa et al. (2009)**
Primates	Gorillidae	Gorilla gorilla	HTB 1764	CMNH	14.6	15.5	14.1	10.4	1.03546	1.49038	Suwa et al. (2009)**
Primates	Gorillidae	Gorilla gorilla	HTB 1795	CMNH	17.1	17	16.3	11.6	1.04908	1.46552	Suwa et al. (2009)**
Primates	Gorillidae	Gorilla gorilla	HTB 1847	CMNH	19.4	19	16.7	12.8	1.16168	1.48438	Suwa et al. (2009)**
Primates	Gorillidae	Gorilla gorilla	HTB 1874	CMNH	18.8	17.2	14.7	10.5	1.27891	1.6381	Suwa et al. (2009)**
Primates	Gorillidae	Gorilla gorilla	HTB 1904	CMNH	18.6	18.4	15.9	12.1	1.16981	1.52066	Suwa et al. (2009)**
Primates	Gorillidae	Gorilla gorilla	HTB 1907	CMNH	17.7	17.8	15.9	12.2	1.11321	1.45902	Suwa et al. (2009)**
Primates	Gorillidae	Gorilla gorilla	HTB 1918	CMNH	16.9	16.8	15.8	11.8	1.06962	1.42373	Suwa et al. (2009)**
Primates	Gorillidae	Gorilla gorilla	HTB 1932	CMNH	16.9	16.7	14.6	11.2	1.15753	1.49107	Suwa et al. (2009)**
Primates	Gorillidae	Gorilla gorilla	HTB 1946	CMNH	18.9	17.5	15.9	12.6	1.18868	1.38889	Suwa et al. (2009)**
Primates	Gorillidae	Gorilla gorilla	HTB 1947	CMNH	16.4	19.2	16.8	12	0.97619	1.6	Suwa et al. (2009)**
Primates	Gorillidae	Gorilla gorilla	HTB 1950	CMNH	16.8	17	14.4	11.3	1.16667	1.50442	Suwa et al. (2009)**
Primates	Gorillidae	Gorilla gorilla	HTB 1953	CMNH	16.1	16.8	15.5	10.6	1.03871	1.58491	Suwa et al. (2009)**
Primates	Gorillidae	Gorilla gorilla	HTB 1966	CMNH	18.7	18.4	16.3	11.7	1.14724	1.57265	Suwa et al. (2009)**
Primates	Gorillidae	Gorilla gorilla	HTB 1974	CMNH	17.5	16.4	15.1	10.7	1.15894	1.53271	Suwa et al. (2009)**
Primates	Gorillidae	Gorilla gorilla	HTB 1985	CMNH	16.5	17.6	16.2	11.7	1.01852	1.50427	Suwa et al. (2009)**
Primates	Gorillidae	Gorilla gorilla	HTB 1992	CMNH	16.2	16.4	14.9	11	1.08725	1.49091	Suwa et al. (2009)**
Primates	Gorillidae	Gorilla gorilla	HTB 1996	CMNH	16.9	17.5	15.4	10.9	1.0974	1.6055	Suwa et al. (2009)**
Primates	Gorillidae	Gorilla gorilla	HTB 2000	CMNH	18.4	17.6	15.3	12.3	1.20261	1.43089	Suwa et al. (2009)**
Primates	Gorillidae	Gorilla gorilla	HTB 2742	CMNH	15.5	17.1	14.7	11.8	1.05442	1.44915	Suwa et al. (2009)**
Primates	Gorillidae	Gorilla gorilla	HTB 2774	CMNH	16.6	17.1	15.22	11.7	1.09067	1.46154	Suwa et al. (2009)**
Primates	Gorillidae	Gorilla gorilla	HTB 2782	CMNH	16.4	17.7	16	11.3	1.025	1.56637	Suwa et al. (2009)**
Primates	Gorillidae	Gorilla gorilla	HTB 2784	CMNH	17.3	18.2	15.8	11.9	1.09494	1.52941	Suwa et al. (2009)**
Primates	Gorillidae	Gorilla gorilla	HTB 2785	CMNH	17.6	17.5	15.6	11.5	1.12821	1.52174	Suwa et al. (2009)**
Primates	Gorillidae	Gorilla gorilla	HTB 2790	CMNH	17.4	18.4	17	12.5	1.02353	1.472	Suwa et al. (2009)**
Primates	Gorillidae	Gorilla gorilla	HTB 2793	CMNH	16.7	16.8	15.1	11.6	1.10596	1.44828	Suwa et al. (2009)**
Primates	Gorillidae	Gorilla gorilla	HTB 2794	CMNH	19.2	18.9	16.5	12.4	1.16364	1.52419	Suwa et al. (2009)**
Primates	Gorillidae	Gorilla gorilla	HTB 2795	CMNH	19.4	19.4	17	13.2	1.14118	1.4697	Suwa et al. (2009)**
Primates	Gorillidae	Gorilla gorilla	HTB 2799	CMNH	15.7	18.3	14.8	12.2	1.06081	1.5	Suwa et al. (2009)**
Primates	Gorillidae	Gorilla gorilla	HTB 2801	CMNH	18.6	17.9	15.5	12.5	1.2	1.432	Suwa et al. (2009)**
Primates	Gorillidae	Gorilla gorilla	HTB 2826	CMNH	18.6	18.4	16.7	12.4	1.11377	1.48387	Suwa et al. (2009)**
Primates	Gorillidae	Gorilla gorilla	HTB 3392	CMNH	18.4	18.7	15.4	12	1.19481	1.55833	Suwa et al. (2009)**
Primates	Gorillidae	Gorilla gorilla	HTB 3393	CMNH	14.4	16	15	10.5	0.96	1.52381	Suwa et al. (2009)**
Primates	Gorillidae	Gorilla gorilla	HTB 3397	CMNH	16.1	16.6	15.4	11	1.04545	1.50909	Suwa et al. (2009)**
Primates	Gorillidae	Gorilla gorilla	HTB 3410	CMNH	17.5	18.3	16.2	12.4	1.08025	1.47581	Suwa et al. (2009)**
Primates	Gorillidae	Gorilla gorilla	HTB 3414	CMNH	17	18	15.1	11.9	1.12583	1.51261	Suwa et al. (2009)**
Primates	Gorillidae	Gorilla gorilla	HTB 3415	CMNH	17.5	18.4	15.7	12.7	1.11465	1.44882	Suwa et al. (2009)**
Primates	Gorillidae	Gorilla gorilla	HTB 3426	CMNH	16	15.5	14.9	11.1	1.07383	1.3964	Suwa et al. (2009)**
Primates	Hominidae	Homo sapiens	CA12-3502	PAHMA	13.16	12.73	13.37	9.26	0.984293	1.37473	T.A.M.
Primates	Hominidae	Homo sapiens	CA12-3504	PAHMA	11.26	12.59	12.83	8.68	0.877631	1.45046	T.A.M.
Primates	Hominidae	Homo sapiens	CA12-3515	PAHMA	11.48	12.25	12.53	8.91	0.916201	1.37486	T.A.M.
Primates	Hominidae	Homo sapiens	CA12-7406	PAHMA	11.46	11.34	11.83	8.12	0.968724	1.39655	T.A.M.
Primates	Hominidae	Homo sapiens	CA12-7582	PAHMA	12.48	12.07	12	8.3	1.04	1.45422	T.A.M.
Primates	Hominidae	Homo sapiens	CA12-7591	PAHMA	11.71	11.77	11.88	7.91	0.98569	1.48799	T.A.M.
Primates	Hominidae	Homo sapiens	CA12-7596	PAHMA	11.71	11.73	10.55	7.87	1.10995	1.49047	T.A.M.
Primates	Hominidae	Homo sapiens	CA12-7598	PAHMA	8.62	11.23	10.88	7.46	0.792279	1.50536	T.A.M.
Primates	Hominidae	Homo sapiens	CA12-7601	PAHMA	12.18	12.34	12.45	8.34	0.978313	1.47962	T.A.M.
Primates	Hominidae	Homo sapiens	CA12-7603	PAHMA	10.84	12.19	11.55	7.4	0.938528	1.6473	T.A.M.
Primates	Hominidae	Homo sapiens	CA12-7604	PAHMA	11.84	11.75	11.71	8.37	1.0111	1.40382	T.A.M.
Primates	Hominidae	Homo sapiens	CA12-7606	PAHMA	11.1	11.99	10.6	7.7	1.04717	1.55714	T.A.M.
Primates	Hominidae	Homo sapiens	CA12-7613	PAHMA	11.87	11.91	12.24	7.69	0.969771	1.54876	T.A.M.
Primates	Hominidae	Homo sapiens	CA12-7614	PAHMA	12.01	11.81	11.8	8.37	1.0178	1.41099	T.A.M.
Primates	Hominidae	Homo sapiens	CA12-7621	PAHMA	13.02	11.77	12.75	7.84	1.02118	1.50128	T.A.M.
Primates	Hominidae	Homo sapiens	CA12-7624	PAHMA	11.8	11.8	13.28	8.34	0.888554	1.41487	T.A.M.
Primates	Hominidae	Homo sapiens	CA12-7632	PAHMA	12.42	13.29	13.27	7.34	0.935946	1.81063	T.A.M.
Primates	Hominidae	Homo sapiens	CA12-7639	PAHMA	11.78	12.56	12.59	8.4	0.935663	1.49524	T.A.M.
Primates	Hominidae	Homo sapiens	CA12-7646	PAHMA	11.13	10.9	11.72	8.05	0.949659	1.35404	T.A.M.
Primates	Hominidae	Homo sapiens	CA12-7652	PAHMA	12.32	11.52	11.65	7.14	1.05751	1.61345	T.A.M.
Primates	Hominidae	Homo sapiens	CA12-8022	PAHMA	12.02	11.12	12.75	7.72	0.942745	1.44041	T.A.M.
Primates	Hominidae	Homo sapiens	CA12-9043	PAHMA	10.78	11.43	12.3	7.5	0.876423	1.524	T.A.M.
Primates	Hominidae	Homo sapiens	CA12-9044	PAHMA	11.48	11.44	11.37	7.73	1.00967	1.47995	T.A.M.
Primates	Hominidae	Homo sapiens	CA12-9655	PAHMA	11.6	11.63	12.32	7.74	0.941558	1.50258	T.A.M.
Primates	Hominidae	Homo sapiens	CA12-9904	PAHMA	10.98	10.58	12.05	8.1	0.911203	1.30617	T.A.M.
Primates	Panidae	Pan paniscus	11149	MRAC	9.5	10.8	9.9	7.4	0.959596	1.45946	Suwa et al. (2009)**
Primates	Panidae	Pan paniscus	11354	MRAC	9.4	9.3	8.9	7.2	1.05618	1.29167	Suwa et al. (2009)**
Primates	Panidae	Pan paniscus	13201	MRAC	9.2	10	9.4	6.4	0.978723	1.5625	Suwa et al. (2009)**
Primates	Panidae	Pan paniscus	15293	MRAC	9	10.2	10	6	0.9	1.7	Suwa et al. (2009)**
Primates	Panidae	Pan paniscus	15294	MRAC	9.6	10.1	10.1	7.2	0.950495	1.40278	Suwa et al. (2009)**
Primates	Panidae	Pan paniscus	15295	MRAC	9.9	10.4	10.2	7.6	0.970588	1.36842	Suwa et al. (2009)**
Primates	Panidae	Pan paniscus	20881	MRAC	9	9.3	9.6	6.5	0.9375	1.43077	Suwa et al. (2009)**
Primates	Panidae	Pan paniscus	20882	MRAC	9.2	9.5	9.2	7	1	1.35714	Suwa et al. (2009)**
Primates	Panidae	Pan paniscus	21697	MRAC	8.3	9.7	8.9	6.3	0.932584	1.53968	Suwa et al. (2009)**
Primates	Panidae	Pan paniscus	23509	MRAC	10	10.5	9.4	7.5	1.06383	1.4	Suwa et al. (2009)**
Primates	Panidae	Pan paniscus	26944	MRAC	9.4	10.4	9.7	7	0.969072	1.48571	Suwa et al. (2009)**
Primates	Panidae	Pan paniscus	26945	MRAC	9.2	9.7	9.5	6	0.968421	1.61667	Suwa et al. (2009)**
Primates	Panidae	Pan paniscus	26963	MRAC	9.5	10.1	9.6	6.4	0.989583	1.57812	Suwa et al. (2009)**
Primates	Panidae	Pan paniscus	26989	MRAC	9.7	11	10.5	7.3	0.92381	1.50685	Suwa et al. (2009)**
Primates	Panidae	Pan paniscus	27002	MRAC	9.2	10.2	10.2	7.2	0.901961	1.41667	Suwa et al. (2009)**
Primates	Panidae	Pan paniscus	27012	MRAC	9.8	10.8	10.5	6.4	0.933333	1.6875	Suwa et al. (2009)**
Primates	Panidae	Pan paniscus	29037	MRAC	10.3	10.5	10.3	6.6	1	1.59091	Suwa et al. (2009)**
Primates	Panidae	Pan paniscus	29040	MRAC	10	11.3	10.8	7.1	0.925926	1.59155	Suwa et al. (2009)**
Primates	Panidae	Pan paniscus	29044	MRAC	9.5	10.4	10.2	6.8	0.931373	1.52941	Suwa et al. (2009)**
Primates	Panidae	Pan paniscus	29047	MRAC	10.3	10.7	10.4	7.3	0.990385	1.46575	Suwa et al. (2009)**
Primates	Panidae	Pan paniscus	29050	MRAC	8.3	9.9	10	6.9	0.83	1.43478	Suwa et al. (2009)**
Primates	Panidae	Pan paniscus	29052	MRAC	8.6	10.4	9.5	6.4	0.905263	1.625	Suwa et al. (2009)**
Primates	Panidae	Pan paniscus	29060	MRAC	9.4	9.5	9.6	6	0.979167	1.58333	Suwa et al. (2009)**
Primates	Panidae	Pan paniscus	29066	MRAC	8.9	10.7	10.2	7.1	0.872549	1.50704	Suwa et al. (2009)**
Primates	Panidae	Pan paniscus	84036-01	MRAC	9.7	10	9.2	7.1	1.05435	1.40845	Suwa et al. (2009)**
Primates	Panidae	Pan paniscus	84036-02	MRAC	8.7	9.2	9	6.5	0.966667	1.41538	Suwa et al. (2009)**
Primates	Panidae	Pan paniscus	84036-04	MRAC	9.1	11.1	10.8	7.1	0.842593	1.56338	Suwa et al. (2009)**
Primates	Panidae	Pan paniscus	88041-03	MRAC	9	10.3	9.9	7.1	0.909091	1.4507	Suwa et al. (2009)**
Primates	Panidae	Pan paniscus	88041-04	MRAC	9.9	9.6	9.2	7.1	1.07609	1.35211	Suwa et al. (2009)**
Primates	Panidae	Pan paniscus	88041-05	MRAC	9.3	10.2	9.7	7.4	0.958763	1.37838	Suwa et al. (2009)**
Primates	Panidae	Pan troglodytes	HTB 1056	CMNH	11	11.9	10.5	7.9	1.04762	1.50633	Suwa et al. (2009)**
Primates	Panidae	Pan troglodytes	HTB 1173	CMNH	10.1	10.5	10.3	7.3	0.980583	1.43836	Suwa et al. (2009)**
Primates	Panidae	Pan troglodytes	HTB 1195	CMNH	10.7	10.9	10.7	7.9	1	1.37975	Suwa et al. (2009)**
Primates	Panidae	Pan troglodytes	HTB 1426	CMNH	9.6	10.2	10.5	7.9	0.914286	1.29114	Suwa et al. (2009)**
Primates	Panidae	Pan troglodytes	HTB 1433	CMNH	9.7	11.6	11.2	7.8	0.866071	1.48718	Suwa et al. (2009)**
Primates	Panidae	Pan troglodytes	HTB 1434	CMNH	11.7	12.2	11.2	7.7	1.04464	1.58442	Suwa et al. (2009)**
Primates	Panidae	Pan troglodytes	HTB 1701	CMNH	11.2	11.6	11.7	8	0.957265	1.45	Suwa et al. (2009)**
Primates	Panidae	Pan troglodytes	HTB 1703	CMNH	10.9	11.7	10.9	7.3	1	1.60274	Suwa et al. (2009)**
Primates	Panidae	Pan troglodytes	HTB 1706	CMNH	10.6	11.4	11.1	7.6	0.954955	1.5	Suwa et al. (2009)**
Primates	Panidae	Pan troglodytes	HTB 1707	CMNH	10.7	11	11	7.8	0.972727	1.41026	Suwa et al. (2009)**
Primates	Panidae	Pan troglodytes	HTB 1708	CMNH	10.8	12.2	11	8.3	0.981818	1.46988	Suwa et al. (2009)**
Primates	Panidae	Pan troglodytes	HTB 1713	CMNH	11.6	12.1	11.9	8	0.97479	1.5125	Suwa et al. (2009)**
Primates	Panidae	Pan troglodytes	HTB 1718	CMNH	11.7	11.4	11.3	7.8	1.0354	1.46154	Suwa et al. (2009)**
Primates	Panidae	Pan troglodytes	HTB 1719	CMNH	10.5	12.5	12	8.3	0.875	1.50602	Suwa et al. (2009)**
Primates	Panidae	Pan troglodytes	HTB 1721	CMNH	11.9	12.4	11.9	8	1	1.55	Suwa et al. (2009)**
Primates	Panidae	Pan troglodytes	HTB 1722	CMNH	12.6	12.4	12	7.6	1.05	1.63158	Suwa et al. (2009)**
Primates	Panidae	Pan troglodytes	HTB 1723	CMNH	11	12	10.9	7.8	1.00917	1.53846	Suwa et al. (2009)**
Primates	Panidae	Pan troglodytes	HTB 1724	CMNH	10.5	10.9	10	7.2	1.05	1.51389	Suwa et al. (2009)**
Primates	Panidae	Pan troglodytes	HTB 1737	CMNH	10.4	11.8	11.1	8.3	0.936937	1.42169	Suwa et al. (2009)**
Primates	Panidae	Pan troglodytes	HTB 1738	CMNH	10.4	11.3	10.6	8.1	0.981132	1.39506	Suwa et al. (2009)**
Primates	Panidae	Pan troglodytes	HTB 1739	CMNH	11.2	12.2	11.2	7.5	1	1.62667	Suwa et al. (2009)**
Primates	Panidae	Pan troglodytes	HTB 1744	CMNH	11	11.5	11.3	8	0.973451	1.4375	Suwa et al. (2009)**
Primates	Panidae	Pan troglodytes	HTB 1745	CMNH	11.1	12.7	11.4	9.3	0.973684	1.36559	Suwa et al. (2009)**
Primates	Panidae	Pan troglodytes	HTB 1749	CMNH	10.4	11.3	10.5	7.5	0.990476	1.50667	Suwa et al. (2009)**
Primates	Panidae	Pan troglodytes	HTB 1755	CMNH	11.4	11.6	11.1	8.6	1.02703	1.34884	Suwa et al. (2009)**
Primates	Panidae	Pan troglodytes	HTB 1758	CMNH	10.5	11	10.9	7.4	0.963303	1.48649	Suwa et al. (2009)**
Primates	Panidae	Pan troglodytes	HTB 1768	CMNH	12.3	13.3	11.7	8.8	1.05128	1.51136	Suwa et al. (2009)**
Primates	Panidae	Pan troglodytes	HTB 1770	CMNH	10.8	12.6	12.4	8.2	0.870968	1.53659	Suwa et al. (2009)**
Primates	Panidae	Pan troglodytes	HTB 1791	CMNH	11.8	11.3	11.3	8.8	1.04425	1.28409	Suwa et al. (2009)**
Primates	Panidae	Pan troglodytes	HTB 1843	CMNH	10.3	11.3	11.4	7.3	0.903509	1.54795	Suwa et al. (2009)**
Primates	Panidae	Pan troglodytes	HTB 1853	CMNH	10.8	11.4	11	8.1	0.981818	1.40741	Suwa et al. (2009)**
Primates	Panidae	Pan troglodytes	HTB 1882	CMNH	11.3	12.2	11.5	8.4	0.982609	1.45238	Suwa et al. (2009)**
Primates	Panidae	Pan troglodytes	HTB 1884	CMNH	10.4	10.8	10.6	7.2	0.981132	1.5	Suwa et al. (2009)**
Primates	Panidae	Pan troglodytes	HTB 1888	CMNH	11.2	12.5	11.4	8.3	0.982456	1.50602	Suwa et al. (2009)**
Primates	Panidae	Pan troglodytes	HTB 1889	CMNH	10.3	10.9	10.2	7.6	1.0098	1.43421	Suwa et al. (2009)**
Primates	Panidae	Pan troglodytes	HTB 1890	CMNH	9.8	11.1	10.2	7	0.960784	1.58571	Suwa et al. (2009)**
Primates	Panidae	Pan troglodytes	HTB 1903	CMNH	11	11.8	11.5	8	0.956522	1.475	Suwa et al. (2009)**
Primates	Panidae	Pan troglodytes	HTB 2001	CMNH	11.2	12.4	11	8.2	1.01818	1.5122	Suwa et al. (2009)**
Primates	Panidae	Pan troglodytes	HTB 2026	CMNH	11	11.8	11.3	8.2	0.973451	1.43902	Suwa et al. (2009)**
Primates	Panidae	Pan troglodytes	HTB 2027	CMNH	11.5	12.7	11.7	8.5	0.982906	1.49412	Suwa et al. (2009)**
Primates	Panidae	Pan troglodytes	HTB 2033	CMNH	11.4	11.5	11.1	8	1.02703	1.4375	Suwa et al. (2009)**
Primates	Panidae	Pan troglodytes	HTB 2034	CMNH	11.5	11.5	11.2	7.8	1.02679	1.47436	Suwa et al. (2009)**
Primates	Panidae	Pan troglodytes	HTB 2076	CMNH	11.4	12.7	11.9	7.5	0.957983	1.69333	Suwa et al. (2009)**
Primates	Panidae	Pan troglodytes	HTB 2748	CMNH	10.4	10.8	10.4	7	1	1.54286	Suwa et al. (2009)**
Primates	Panidae	Pan troglodytes	HTB 2756	CMNH	10.4	11.7	10.7	7.6	0.971963	1.53947	Suwa et al. (2009)**
Primates	Panidae	Pan troglodytes	HTB 2771	CMNH	9.6	10.3	10	7.2	0.96	1.43056	Suwa et al. (2009)**
Primates	Panidae	Pan troglodytes	HTB 2823	CMNH	11.2	12.5	11.3	8.2	0.99115	1.52439	Suwa et al. (2009)**
Primates	Panidae	Pan troglodytes	HTB 3398	CMNH	9.5	10.8	10.5	7.4	0.904762	1.45946	Suwa et al. (2009)**
Primates	Panidae	Pan troglodytes	HTB 3412	CMNH	10.9	11.2	10.2	7.5	1.06863	1.49333	Suwa et al. (2009)**
Primates	Panidae	Pan troglodytes	HTB 3413	CMNH	10.6	11.6	10.9	7.8	0.972477	1.48718	Suwa et al. (2009)**
Primates	Panidae	Pan troglodytes	HTB 3434	CMNH	11.9	12.4	11.3	8.3	1.0531	1.49398	Suwa et al. (2009)**
Primates	Panidae	Pan troglodytes	HTB 3537	CMNH	10.9	12	11.3	8.1	0.964602	1.48148	Suwa et al. (2009)**
Primates	Panidae	Pan troglodytes	HTB 3538	CMNH	11.2	11.6	11.3	8	0.99115	1.45	Suwa et al. (2009)**
Primates	Panidae	Pan troglodytes	HTB 3552	CMNH	12.3	11.8	11.8	7.5	1.04237	1.57333	Suwa et al. (2009)**
Primates	Pongidae	Pongo pygmaeus	HTB .172	CMNH	14.6	14.4	14.2	11.8	1.02817	1.22034	Suwa et al. (2009)**
Primates	Pongidae	Pongo pygmaeus	HTB .404	CMNH	14.3	14.1	13.6	9.9	1.05147	1.42424	Suwa et al. (2009)**
Primates	Pongidae	Pongo pygmaeus	HTB .623	CMNH	13.5	13.7	13.5	11	1	1.24545	Suwa et al. (2009)**
Primates	Pongidae	Pongo pygmaeus	HTB 1030	CMNH	13.6	13.7	13.2	10.4	1.0303	1.31731	Suwa et al. (2009)**
Primates	Pongidae	Pongo pygmaeus	HTB 1055	CMNH	12.4	12.7	13.4	10.2	0.925373	1.2451	Suwa et al. (2009)**
Primates	Pongidae	Pongo pygmaeus	HTB 1168	CMNH	13.5	13.3	13.2	10.3	1.02273	1.29126	Suwa et al. (2009)**
Primates	Pongidae	Pongo pygmaeus	HTB 1439	CMNH	12.8	13.9	13.9	10.6	0.920863	1.31132	Suwa et al. (2009)**
Primates	Pongidae	Pongo pygmaeus	HTB 2073	CMNH	13	14	13.7	9.8	0.948905	1.42857	Suwa et al. (2009)**
Rodentia	Chinchillidae	Lagostomus maximus	177632	MVZ	3.55333	3.58	4.58333	4.36667	0.775273	0.819847	M.E.Z., R.D., S.R.
Rodentia	Chinchillidae	Lagostomus maximus	177640	MVZ	4.25	4.59667	5.05	5.46333	0.841584	0.841367	M.E.Z., R.D., S.R.
Rodentia	Chinchillidae	Lagostomus maximus	177653	MVZ	4.32222	4.65667	4.85444	4.66667	0.890364	0.997857	M.E.Z., R.D., S.R.
Rodentia	Chinchillidae	Lagostomus maximus	177664	MVZ	4.10667	4.32333	5.02667	4.65667	0.816976	0.928418	M.E.Z., R.D., S.R.
Rodentia	Chinchillidae	Lagostomus maximus	177669	MVZ	4.26667	4.20333	4.63333	4.52667	0.920863	0.928571	M.E.Z., R.D., S.R.
Rodentia	Chinchillidae	Lagostomus maximus	177703	MVZ	4.10333	4.37333	4.85333	4.64333	0.845467	0.941852	M.E.Z., R.D., S.R.
Rodentia	Chinchillidae	Lagostomus maximus	177738	MVZ	4.48667	4.96333	5.11667	4.84333	0.876873	1.02478	M.E.Z., R.D., S.R.
Rodentia	Chinchillidae	Lagostomus maximus	177764	MVZ	4.60333	4.93667	5.10667	4.67667	0.901436	1.0556	M.E.Z., R.D., S.R.
Rodentia	Chinchillidae	Lagostomus maximus	177796	MVZ	4.56667	4.93667	5.48333	4.22333	0.832827	1.1689	M.E.Z., R.D., S.R.
Rodentia	Chinchillidae	Lagostomus maximus	177797	MVZ	4.14	4.11	4.67	4.34333	0.88651	0.946278	M.E.Z., R.D., S.R.
Rodentia	Chinchillidae	Lagostomus maximus	177803	MVZ	4.71	4.76	4.99667	5.12333	0.942628	0.929083	M.E.Z., R.D., S.R.
Rodentia	Chinchillidae	Lagostomus maximus	177805	MVZ	3.91	4.18667	4.34667	4.26333	0.89954	0.982017	M.E.Z., R.D., S.R.
*Museum abbreviations as follows: American Museum of Natural History, New York, New York, U.S.A. (AMNH); Cleveland Museum of Natural History, Cleveland, Ohio, U.S.A. (CMNH); Forschungsinstitut und Naturmuseum Senkenberg, Frankfurt, Germany (FNS); Musée des Confluences, Lyon, France (MGHN); Musée Royal de l’Afrique Centrale, Tervuren, Belgium (MRAC); Muséum d’Histoire Naturelle, Berne, Switzerland…
**Data from: Suwa, G., Kono, R. T., Simpson, S. W., Asfaw, B., Lovejoy, C. O., and T. D. White (2009). Paleobiological implications of the Ardipithecus ramidus dentition. Science 326(5949):69-99.
