# Supplementary material for: Evidence of strong stabilizing effects on the evolution of boreoeutherian (Mammalia) dental proportions
Source: Ecol Evol. 2019 Jun 14;9(13):7597–612. doi: 10.1002/ece3.5309 (PMC6635932; doi:10.1002/ece3.5309)
Supplement: Supplementary file 3 [file ECE3-9-7597-s003.xlsx]

## Sheet: Sheet1
Table S2. Life history and body size variables for all species included in phylogenetic analyses*
Species	MMC (avg)	PMM (avg)	Gestation (days)	Birth weight (g)	Adult weight (g)	Lifespan (years)	Litter size	Weaning (days)	Sexual maturity (F, years)	Diet
Alouatta palliata	1.14036	1.57064	186	409	7000	24	1	433	1095	Folivore
Blastocerus dichotomus	1.50095	1.20156	270	4200	102500	NA	1	NA	NA	Grazer
Canis latrans	0.21951	0.775098	63	250	13250	21.8	6	60	274	Carnivore
Cercocebus atys	1.25167	1.29031	NA	NA	NA	NA	NA	NA	NA	Omnivore
Cercocebus galeritus	1.17246	1.04925	175	NA	9468	NA	1	365	2267	Omnivore
Cercocebus torquatus	1.30496	1.24773	167	NA	9493	46	1	NA	973	Omnivore
Cercopithecus mitis	1.09536	1.21872	132	366.4	9000	37.8	1	315	1673	Omnivore
Chlorocebus aethiops	1.0699	1.14883	162	314	5620	30.8	1	182	1034	NA
Choeropsis liberiensis	1.60413	1.55639	NA	NA	NA	NA	NA	NA	NA	Folivore
Colobus guereza	1.34746	1.05789	175	397.8	9950	35	1	377	1461	Folivore
Dobsonia minor	0.444961	0.734783	NA	NA	NA	NA	NA	NA	NA	Frugivore
Dobsonia moluccensis	0.460993	0.828734	150	55	430	12.3	1	180	NA	Frugivore
Equus ferus	1.3507	0.959196	337	38000	300000	57	1	274	914	Grazer
Gorilla gorilla	1.10775	1.49882	256	2061	139842	60.1	1	834	2829	Folivore
Hippocamelus antisensis	1.46277	1.40653	255	NA	45000	NA	1	NA	NA	Grazer
Hippocamelus bisulcus	1.36733	1.37264	198	3576	70000	NA	1	NA	NA	Grazer
Hippopotamus amphibius	1.62428	1.53179	234	40000	3750000	61.2	1	341	1279	Grazer
Homo sapiens	0.964303	1.48463	280	3313	62035	100	1	639	4745	Omnivore
Hylochoerus meinertzhageni	2.93951	1.92711	132	1250	202500	NA	1	68	365	Grazer
Lagostomus maximus	0.869195	0.963714	154	200	6000	10.8	2	54	258	Grazer
Macaca fascicularis	1.41536	1.39307	165	320	6363	39	1	242	1238	Omnivore
Macaca mulatta	1.49689	1.42172	165	464	8235	40	1	292	1231	Omnivore
Muntiacus muntjak	1.52665	1.27494	210	1223	21000	18.8	1.2	61	272	Grazer
Nasalis larvatus	1.4134	1.24538	166	490	14618	25.1	1.3	213	1460	Folivore
Ozotoceros bezoarticus	1.56492	1.50133	213	2100	32500	21.9	1	167	365	Grazer
Pan paniscus	0.955051	1.49	232	1331	39925	55	1	635	3194	Omnivore
Pan troglodytes	0.985037	1.485	229	1821	44984	59.4	1	1111	3376	Omnivore
Papio hamadryas	1.51826	1.4857	171	814	18000	37.5	1	300	1514	Omnivore
Pongo pygmaeus	0.990976	1.31045	249	1737	64475	59	1	1003	2555	Frugivore
Potamochoerus larvatus	2.38791	1.41054	122	NA	87500	NA	2.7	NA	NA	Omnivore
Potamochoerus porcus	2.07456	1.40851	122	775	88000	22	3	91	1096	Omnivore
Presbytis melalophos	1.12308	1.08788	NA	NA	6540	20	1	NA	NA	Folivore
Presbytis rubicunda	1.11615	1.0433	NA	NA	NA	NA	NA	NA	NA	Folivore
Pteropus conspicillatus	0.392589	0.821722	180	NA	775.7	NA	1	NA	NA	Frugivore
Pteropus mariannus	0.367377	0.799125	NA	NA	NA	NA	NA	NA	NA	Frugivore
Pteropus woodfordi	0.440379	0.76661	NA	NA	NA	NA	NA	NA	NA	Frugivore
Pudu mephistophiles	1.29268	1.17585	NA	NA	NA	NA	NA	NA	NA	Grazer
Pudu puda	1.3892	1.16908	200	900	10000	18.3	1	61	274	Grazer
Rangifer tarandus	1.18529	1.18482	228	6500	101250	21.8	1	120	662	Grazer
Rousettus amplexicaudatus	0.600501	0.828051	NA	NA	NA	NA	NA	NA	NA	Frugivore
Theropithecus gelada	1.60044	1.58378	168	464	16200	36	1	433	1391	Grazer
Urocyon cinereoargenteus	0.267248	0.966259	57	95	4750	16.2	4	55	345	Omnivore
Urocyon littoralis	0.282732	0.848394	52	100	1891	NA	2.6	61	365	Omnivore
Ursus americanus	0.824866	1.98576	70	277.5	154250	34	2	198	1278	Omnivore
Ursus maritimus	0.709935	1.69977	65	665	47500	43.8	2	303	1734	Carnivore
Vulpes vulpes	0.231999	0.737729	52	100	4132	21.3	5	48	304	Omnivore
*Abbreviations as follows: MMC is molar module component, PMM is premolar-molar module, avg is average, g is grams, F is female. All life history and body size data are from Tacutu et al. (2013). All dietary data are from Nowak (1999).
