# Supplementary material for: Evidence of strong stabilizing effects on the evolution of boreoeutherian (Mammalia) dental proportions
Source: Ecol Evol. 2019 Jun 14;9(13):7597–612. doi: 10.1002/ece3.5309 (PMC6635932; doi:10.1002/ece3.5309)
Supplement: Supplementary file 4 [file ECE3-9-7597-s004.xlsx]

## Sheet: MMC_genus_descriptives
Table S3. Descriptive statistics for MMC and PMM by genus*
Order	Family	Genus	Trait	Sample Size (n)	Mean	SD	Range	Skew	Kurtosis	SE
Carnivora	Canidae	Canis	MMC	71	0.219508	0.0252347	0.115303	0.470155	-0.132361	0.00299481
			PMM	71	0.774141	0.0445432	0.181077	0.215817	-0.853429	0.00528631
		Urocyon	MMC	52	0.27231	0.0261792	0.113307	-0.346971	-0.278317	0.00363041
			PMM	52	0.927726	0.0716282	0.281825	-0.240867	-1.08799	0.00993304
		Ursus	MMC	67	0.809428	0.077244	0.573388	-0.241527	3.66981	0.00943686
			PMM	67	1.94735	0.157336	0.743878	0.0676775	0.246996	0.0192216
		Vulpes	MMC	10	0.231999	0.0290133	0.0993088	0.502237	-0.486157	0.00917482
			PMM	10	0.737729	0.0255068	0.0737907	0.681091	-1.07603	0.00806596
Cetartiodactyla	Cervidae	Blastocerus	MMC	6	1.50095	0.0414213	0.122379	-0.667291	-0.990102	0.0169102
			PMM	6	1.20156	0.0490469	0.12331	-0.235689	-1.86899	0.0200233
		Hippocamelus	MMC	5	1.38642	0.0786166	0.16715	-0.143559	-2.18554	0.0351584
			PMM	5	1.38255	0.119323	0.306143	-0.746394	-1.28249	0.0533628
		Mazama	MMC	1	1.59044	NA	0	NA	NA	NA
			PMM	1	1.06963	NA	0	NA	NA	NA
		Muntiacus	MMC	16	1.52665	0.101736	0.404124	0.894968	0.467117	0.0254339
			PMM	16	1.27494	0.0830174	0.297095	-0.086059	-1.16164	0.0207543
		Odocoileus	MMC	76	1.38516	0.0904241	0.394019	0.229584	-0.46847	0.0103724
			PMM	76	1.25379	0.0640339	0.318013	0.266665	0.0842753	0.00734519
		Ozotoceros	MMC	4	1.56492	0.194487	0.465788	0.375335	-1.83864	0.0972437
			PMM	4	1.50133	0.090206	0.198207	-0.692667	-1.7199	0.045103
		Pudu	MMC	6	1.36084	0.125849	0.344255	0.623271	-1.12821	0.0513778
			PMM	6	1.17134	0.109367	0.27972	0.155945	-1.87423	0.044649
		Rangifer	MMC	8	1.18529	0.0988161	0.334735	0.16411	-0.875757	0.0349368
			PMM	8	1.18482	0.0619751	0.196587	-1.27247	0.27521	0.0219115
	Hippopotamidae	Choeropsis	MMC	22	1.59601	0.156725	0.603354	0.551583	-0.64286	0.0334138
			PMM	22	1.54545	0.15894	0.67294	0.00909197	-0.218501	0.0338862
		Hippopotamus	MMC	114	1.62322	0.224869	1.03733	0.313026	-0.672602	0.0210609
			PMM	114	1.53334	0.167653	0.980798	0.41996	0.67387	0.0157021
	Suidae	Hylochoerus	MMC	40	2.9708	0.40505	2.45014	-1.14614	3.27639	0.064044
			PMM	40	1.93859	0.331258	1.69656	-0.238075	0.201874	0.0523764
		Potamochoerus	MMC	118	2.28817	0.308887	1.18014	0.184738	-0.946498	0.0284353
			PMM	118	1.41386	0.0997237	0.568535	0.33896	0.552397	0.00918031
Chiroptera	Pteropodidae	Dobsonia	MMC	19	0.44918	0.0345504	0.124914	0.256183	-0.657457	0.00792641
			PMM	19	0.759507	0.0557498	0.202061	0.0590672	-0.960178	0.0127899
		Pteropus	MMC	52	0.379204	0.0476654	0.224378	0.0779043	-0.0922586	0.00661001
			PMM	52	0.808215	0.0388612	0.173459	-0.0520973	-0.444831	0.00538909
		Rousettus	MMC	31	0.600501	0.0409582	0.156996	-0.178109	-0.77073	0.00735631
			PMM	31	0.828051	0.0351752	0.152378	-0.284039	-0.630465	0.00631764
Perissodactyla	Equidae	Equus	MMC	12	1.26537	0.205095	0.717236	-0.800704	-0.202388	0.0592058
			PMM	12	0.957395	0.0478158	0.173139	0.85153	-0.0696771	0.0138032
Primates	Atelidae	Alouatta	MMC	28	1.14053	0.0928715	0.410812	-0.270088	0.00707611	0.0175511
			PMM	28	1.57223	0.077767	0.272042	-0.395351	-0.977085	0.0146966
	Cercopithecidae	Cercocebus	MMC	15	1.28192	0.0908848	0.299216	-0.18856	-1.32464	0.0234664
			PMM	15	1.24585	0.0931186	0.381025	-0.0496493	-0.326593	0.0240431
		Cercopithecus	MMC	81	1.09701	0.0594341	0.34257	0.502609	1.05962	0.00660379
			PMM	81	1.2158	0.0822272	0.475161	0.462668	0.969527	0.00913636
		Chlorocebus	MMC	8	1.0699	0.0598304	0.182482	0.705082	-0.994329	0.0211532
			PMM	8	1.13081	0.0906752	0.244347	0.102787	-1.691	0.0320585
		Colobus	MMC	112	1.34567	0.0719284	0.480922	-0.0210512	1.71152	0.00679659
			PMM	112	1.058	0.0668211	0.351713	0.0353962	-0.0600716	0.006314
		Macaca	MMC	141	1.45547	0.116003	0.634995	0.660666	0.538409	0.00976921
			PMM	141	1.40557	0.076567	0.392673	-0.161295	0.348861	0.00644811
		Nasalis	MMC	25	1.41344	0.100498	0.381985	0.0289828	-0.843838	0.0200997
			PMM	25	1.243	0.0641346	0.295994	-0.72864	0.604445	0.0128269
		Papio	MMC	56	1.51817	0.0964658	0.505037	0.144176	0.436877	0.0128908
			PMM	56	1.49671	0.0770865	0.341733	0.030335	-0.411909	0.0103011
		Presbytis	MMC	150	1.11927	0.0680798	0.376871	0.0652	-0.00400465	0.00555869
			PMM	150	1.06655	0.0730137	0.446765	0.471146	0.588641	0.00596154
		Theropithecus	MMC	7	1.60031	0.139319	0.428681	1.06144	-0.15788	0.0526577
			PMM	7	1.59431	0.0966219	0.230208	-0.632495	-1.63668	0.0365197
	Gorillidae	Gorilla	MMC	41	1.10775	0.0661896	0.318912	0.0183672	-0.187987	0.0103371
			PMM	41	1.49882	0.0547543	0.249206	0.380523	-0.0441148	0.00855119
	Hominidae	Homo	MMC	25	0.964303	0.0686567	0.317673	-0.216069	0.0133548	0.0137313
			PMM	25	1.481	0.104644	0.504454	1.11758	1.84359	0.0209287
	Panidae	Pan	MMC	84	0.974642	0.0533947	0.246087	-0.38987	-0.0635424	0.00582584
			PMM	84	1.48679	0.0874711	0.415909	0.0954061	-0.0260584	0.00954388
	Pongidae	Pongo	MMC	8	0.990976	0.0516424	0.130607	-0.304116	-1.86571	0.0182584
			PMM	8	1.31045	0.0792218	0.208232	0.459953	-1.52591	0.0280091
Rodentia	Chinchillidae	Lagostomus	MMC	12	0.869195	0.0476974	0.167356	-0.340146	-0.966051	0.0137691
			PMM	12	0.963714	0.0933725	0.349056	0.484667	-0.241002	0.0269543
*Abbreviations as follows: MMC is molar module component, PMM is premolar-molar module, n is sample size, SD is standard deviation, SE is standard error.
