# Supplementary material for: Evidence of strong stabilizing effects on the evolution of boreoeutherian (Mammalia) dental proportions
Source: Ecol Evol. 2019 Jun 14;9(13):7597–612. doi: 10.1002/ece3.5309 (PMC6635932; doi:10.1002/ece3.5309)
Supplement: Supplementary file 5 [file ECE3-9-7597-s005.xlsx]

## Sheet: MMC_family_descriptives
Table S4. Descriptive statistics for MMC and PMM by family*
Family	Trait	Sample Size (n)	Mean	SD	Range	Skew	Kurtosis	SE
Atelidae	MMC	28	1.14053	0.0928715	0.410812	-0.270088	0.00707611	0.0175511
	PMM	28	1.57223	0.077767	0.272042	-0.395351	-0.977085	0.0146966
Canidae	MMC	133	0.241092	0.0360643	0.137967	0.220663	-0.896543	0.00312717
	PMM	133	0.831451	0.0957199	0.373058	0.61485	-0.787541	0.00829997
Cercopithecidae	MMC	595	1.29753	0.185163	0.963662	0.246666	-0.738421	0.00759093
	PMM	595	1.22509	0.183406	0.794163	0.363981	-0.984745	0.0075189
Cervidae	MMC	122	1.40274	0.125981	0.805751	0.20971	0.961203	0.0114058
	PMM	122	1.2573	0.0933215	0.529927	0.671141	1.22813	0.00844893
Chinchillidae	MMC	12	0.869195	0.0476974	0.167356	-0.340146	-0.966051	0.0137691
	PMM	12	0.963714	0.0933725	0.349056	0.484667	-0.241002	0.0269543
Equidae	MMC	12	1.26537	0.205095	0.717236	-0.800704	-0.202388	0.0592058
	PMM	12	0.957395	0.0478158	0.173139	0.85153	-0.0696771	0.0138032
Gorillidae	MMC	41	1.10775	0.0661896	0.318912	0.0183672	-0.187987	0.0103371
	PMM	41	1.49882	0.0547543	0.249206	0.380523	-0.0441148	0.00855119
Hippopotamidae	MMC	136	1.61882	0.215053	1.03733	0.36403	-0.542443	0.0184406
	PMM	136	1.5353	0.165761	0.980798	0.361496	0.589934	0.0142139
Hominidae	MMC	25	0.964303	0.0686567	0.317673	-0.216069	0.0133548	0.0137313
	PMM	25	1.481	0.104644	0.504454	1.11758	1.84359	0.0209287
Panidae	MMC	84	0.974642	0.0533947	0.246087	-0.38987	-0.0635424	0.00582584
	PMM	84	1.48679	0.0874711	0.415909	0.0954061	-0.0260584	0.00954388
Pongidae	MMC	8	0.990976	0.0516424	0.130607	-0.304116	-1.86571	0.0182584
	PMM	8	1.31045	0.0792218	0.208232	0.459953	-1.52591	0.0280091
Pteropodidae	MMC	102	0.459495	0.106301	0.396453	0.432133	-1.03515	0.0105254
	PMM	102	0.805171	0.0473467	0.238501	-0.57239	0.178574	0.00468802
Suidae	MMC	158	2.46099	0.447798	2.45014	0.443036	-0.309574	0.0356249
	PMM	158	1.54671	0.295059	1.69656	1.57484	2.06587	0.0234736
Ursidae	MMC	67	0.809428	0.077244	0.573388	-0.241527	3.66981	0.00943686
	PMM	67	1.94735	0.157336	0.743878	0.0676775	0.246996	0.0192216
*Abbreviations as follows: MMC is molar module component, PMM is premolar-molar module, n is sample size, SD is standard deviation, SE is standard error.
