# Supplementary material for: Evidence of strong stabilizing effects on the evolution of boreoeutherian (Mammalia) dental proportions
Source: Ecol Evol. 2019 Jun 14;9(13):7597–612. doi: 10.1002/ece3.5309 (PMC6635932; doi:10.1002/ece3.5309)
Supplement: Supplementary file 6 [file ECE3-9-7597-s006.xlsx]

## Sheet: Sheet1
Table S5. Predictions of MMC and PMM values at each node of the ancestral state reconstruction*
ASR Node	MMC	PMM
47	1.11732	1.20083
48	1.13282	1.2014
49	1.13325	1.20162
50	1.13024	1.20106
51	0.714634	1.24526
52	0.322922	0.888488
53	0.285805	0.861607
54	0.281323	0.880553
55	0.766488	1.83244
56	1.50675	1.33903
57	1.50703	1.34737
58	1.43205	1.26542
59	1.35987	1.23791
60	1.36374	1.24084
61	1.35122	1.19792
62	1.47322	1.34176
63	1.47332	1.38735
64	1.44809	1.38917
65	1.60196	1.52506
66	2.41087	1.601
67	2.28266	1.46655
68	0.512924	0.823668
69	0.520126	0.812127
70	0.456266	0.783246
71	0.435143	0.798546
72	0.383512	0.810871
73	1.10385	1.20033
74	1.171	1.34832
75	1.19275	1.30383
76	1.05836	1.40003
77	1.04905	1.42371
78	1.00618	1.45566
79	0.974791	1.48366
80	1.23938	1.2615
81	1.24359	1.2653
82	1.2323	1.25881
83	1.34223	1.33157
84	1.34715	1.33497
85	1.27476	1.23761
86	1.26347	1.22531
87	1.43101	1.41822
88	1.41983	1.38182
89	1.24483	1.24711
90	1.24882	1.22791
91	1.12286	1.07076
*ASR Node is ancestral state reconstruction node, MMC is molar module component, PMM is premolar-molar module. Nodes refer to Figures S1-S2.
