# Supplementary material for: Evidence of strong stabilizing effects on the evolution of boreoeutherian (Mammalia) dental proportions
Source: Ecol Evol. 2019 Jun 14;9(13):7597–612. doi: 10.1002/ece3.5309 (PMC6635932; doi:10.1002/ece3.5309)
Supplement: Supplementary file 7 [file ECE3-9-7597-s007.xlsx]

## Sheet: Sheet1
Table S6. Predictions of postcanine tooth length and calculated MMC and PMM values at each node of the ancestral state reconstruction*
ASR Node	DM3L	DM1L	ASR MMC	DM2L	DP4L	ASR PMM
47	16.4115	13.1452	1.24848	13.7566	11.1121	1.23798
48	18.4365	14.5577	1.26645	15.2519	12.3087	1.23911
49	18.4538	14.5695	1.26661	15.2648	12.3185	1.23918
50	18.4561	14.6276	1.26173	15.2941	12.3646	1.23692
51	12.1708	16.2834	0.747432	13.7118	10.8447	1.26438
52	5.13158	15.7671	0.325461	8.59183	9.66552	0.888916
53	4.02457	13.9459	0.288584	7.40369	8.63785	0.857122
54	3.62739	12.8075	0.283224	6.91086	7.89434	0.875419
55	14.6139	19.1666	0.762467	19.3072	10.6574	1.81162
56	26.5538	16.8385	1.57697	19.7028	14.3001	1.37781
57	27.7305	17.6768	1.56875	20.8546	14.9907	1.39117
58	18.441	12.8589	1.4341	14.3859	11.278	1.27558
59	17.401	12.9843	1.34015	14.0868	11.391	1.23666
60	17.0939	12.6331	1.3531	13.7362	11.0713	1.2407
61	13.4783	9.99562	1.34842	10.6346	8.86256	1.19995
62	20.6236	14.0643	1.46638	15.9792	12.0392	1.32727
63	20.3275	13.8891	1.46357	15.9802	11.6282	1.37426
64	20.1901	14.0302	1.43905	16.0597	11.6403	1.37966
65	50.0051	31.3307	1.59604	39.429	25.9241	1.52094
66	36.1174	15.1526	2.38358	20.5915	13.1835	1.56191
67	33.8889	15.0149	2.25702	20.1585	13.9131	1.44889
68	2.54336	3.91716	0.649286	3.33992	3.73214	0.894908
69	1.91957	3.32359	0.57756	2.78128	3.28583	0.846448
70	1.58948	3.44476	0.461419	2.80671	3.53473	0.794037
71	1.6796	3.58489	0.468522	2.81993	3.4194	0.824686
72	1.75685	4.54922	0.386187	3.48589	4.28518	0.813475
73	14.6523	11.9181	1.22941	12.4575	10.0726	1.23677
74	10.4977	8.87332	1.18306	9.58672	7.15634	1.33961
75	10.5106	8.88365	1.18314	9.67082	7.34636	1.31641
76	12.687	12.0822	1.05006	12.7346	9.07478	1.4033
77	12.8768	12.3159	1.04554	13.0143	9.1255	1.42614
78	11.811	11.7428	1.0058	12.1429	8.36106	1.45231
79	10.3465	10.6111	0.97507	11.0829	7.49009	1.47967
80	9.8685	7.93722	1.24332	8.78721	6.89199	1.27499
81	9.85051	7.86938	1.25175	8.75935	6.84865	1.27899
82	9.60505	7.72907	1.24272	8.59968	6.75878	1.27237
83	11.2293	8.25575	1.36017	9.54354	7.09696	1.34474
84	11.4042	8.34395	1.36676	9.67366	7.17181	1.34885
85	9.74805	7.58011	1.286	8.61861	6.9624	1.23788
86	9.55716	7.50373	1.27366	8.50693	6.95132	1.22378
87	13.8978	9.56335	1.45323	11.4343	7.97266	1.43418
88	10.2465	7.2169	1.41979	8.38782	6.07544	1.38061
89	9.74377	7.80454	1.24847	8.6194	6.84162	1.25985
90	9.41398	7.51006	1.25352	8.25659	6.65257	1.24111
91	6.4784	5.76477	1.12379	5.86038	5.48427	1.06858
*MMC is molar module component, PMM is premolar-molar module, ASR Node is ancestral state reconstruction node, D is mandibular, M is molar, P is premolar, L is length, number denotes tooth number. DM3L is mandibular third molar length. Nodes refer to Figure S3.
